# Supplementary material for: Barley yellow dwarf virus-GAV-derived vsiRNAs are involved in the production of wheat leaf yellowing symptoms by targeting chlorophyll synthase
Source: Virol J. 2020 Oct 21;17:158. doi: 10.1186/s12985-020-01434-7 (PMC7576850; doi:10.1186/s12985-020-01434-7)
Supplement: Supplementary file 1 — Additional file 1: Table S1. List of the RT-qPCR primers used for validation of target transcripts in this study. Table S2. List of the primers used for VIGS vector construction, detection of silencing efficiency, and determination of viral. Table S3. List of the RT-PCR primers used for cloning of vsiRNA8856 and the TaChlG gene. Table S4. List of the PCR primers used for 5’RLM-RACE. [file 12985_2020_1434_MOESM1_ESM.xlsx]

## Sheet: Table S1
Target id	Describe	Forward primer (5'-3')	Reverse primer (5'-3')
TraesCS1A01G224700.1	Chlorophyll synthase	GTCACTCCCTGTTGCCTTTG	CACTCGCCTGGTATTTGACG
TraesCS6B01G122800.1	Chlorophyll a-b binding protein	GAGATCAAGAACGGTCGC	TCAGCAAGGTTCTCAAGTGG
TraesCS1A01G173100.1	glutamyl-tRNA reductase	ATCTGTTTGAGGTATCCGCTG	GCTGTGATTGCATCCTTGAAC
TraesCS1B01G053600.1	glucose-6-phosphate isomerase	ATGGGGAATCAACTCGTTTG	TTAACCGCAAGAAACCGTGT
TraesCS5B01G477800.1	chloroplast Mg-chelatase subunit	ATCCAATGACCCAGAAGCTG	CTTGGCGAATCCCGTAGATA
TraesCS1A01G303100.1	cytochrome P450	ATCCCGTCGCTGAGGTATC	CAGTTGTCCACCACGAAGTC
	TaEF	CACACCTCGCACATTG	ATGCCAGCATCACCATTCT

## Sheet: Table S2
Gene	Forward primer (5'-3')	Reverse primer (5'-3')
BSMV:TaChlG	TTTTTAGCTAGCTGATTAATTAAACTAAGCCGGTGACATGGC	TCCGTTGCTAGCTGAGCGGCCGCGCTAACAGTAATACCCAGATCTG
BSMV:PDS	TTTTTAGCTAGCTGATTAATTAACTGGATGAAAAAGCAGGGTGTTCC	TCCGTTGCTAGCTGAGCGGCCGCCTACTTTCAGGAGGATTACCATCC
γ-as-seq	AAAGTGAGGTTAACGCAATACG	TCAGGCATCGTTTTCAAGTT
qRT-PDS	TTACAGGTCGTGATTGCTGG	TCACCATCTTCATCCTTCCATG
qGAV-CP	CACCCTCTCAAAATCAGCAAC	GATGTACTACCATTTGCCTTG

## Sheet: Table S3
Gene	Forward primer (5'-3')
vsiRNA8856	AGTTCGGAGAATGGTTGTGGT
Universal adaptor primer	GATCGCCCTTCTACGTCGTATCGTCATCTGACCGTTATCGCTGCACGTTTTTTTTTTTTTTTTTTTT
Universal reverse primer	GATCGCCCTTCTACGTCGTATC
TaChlG-F	ATGGCCACCTCCCACTT
TaChlG-R	TCAGTGGCTGGTCGCC
M13-F	CGCCAGGGTTTTCCCAGTCACGAC
M13-R	AGCGGATAACAATTTCACACAGGA

## Sheet: Table S4
Gene id	Primer (5'-3')	Description
TaChlG-GF	GGATCGCTATCGTGAATGATT	gene speciific primer
TaChlG-OUT	TCAGTGGCTGGTCGCCAGGGCA	gene outer primer
TaChlG-INNER	CGAACACGAAGAACGGTTG	gene inner primer
5' RACE Outer Primer	GCTGATGGCGATGAATGAACACTG
5' RACE Inner Primer	CGCGGATCCGAACACTGCGTTTGCTGGCTTTGATG
RACE adaptor	GCUGAUGGCGAUGAAUGAACACUGCGUUUGCUGGCUUUGAUGAAA
