# Supplementary material for: Barley yellow dwarf virus-GAV-derived vsiRNAs are involved in the production of wheat leaf yellowing symptoms by targeting chlorophyll synthase
Source: Virol J. 2020 Oct 21;17:158. doi: 10.1186/s12985-020-01434-7 (PMC7576850; doi:10.1186/s12985-020-01434-7)
Supplement: Supplementary file 2 — Additional file 2: Table S5. The prediction results of putative target transcripts of vsiRNAs. [file 12985_2020_1434_MOESM2_ESM.xls]

miRNA id	Target id	TargetFinder score	KEGG Orthology	GO Component	GO Function	GO Process	Blast nr
VsiRNA9772	TraesCS1A01G134600.1	3	-	GO:0043234//protein complex;GO:0043231//intracellular membrane-bounded organelle	GO:0046872//metal ion binding	-	gi|514817064|ref|XP_004983263.1|/0/PREDICTED: vacuolar-sorting receptor 3-like [Setaria italica]
VsiRNA9772	TraesCS1A01G380900.1	4	K03327|1|0.0|796|ats:F775_27862|multidrug resistance protein, MATE family	GO:0016020//membrane;GO:0009536//plastid	GO:0015291//secondary active transmembrane transporter activity	GO:0015893//drug transport;GO:0044763;GO:0006950//response to stress;GO:0000041//transition metal ion transport;GO:0051235	gi|474451656|gb|EMS68959.1|/0/MATE efflux family protein 9 [Triticum urartu]
VsiRNA9772	TraesCS1D01G388600.2	4	K03327|1|6e-174|611|ats:F775_27862|multidrug resistance protein, MATE family	GO:0016020//membrane;GO:0009536//plastid	GO:0015291//secondary active transmembrane transporter activity	GO:0015893//drug transport;GO:0044763;GO:0006950//response to stress;GO:0000041//transition metal ion transport;GO:0051235	gi|474451656|gb|EMS68959.1|/2.71781e-179/MATE efflux family protein 9 [Triticum urartu]
VsiRNA9772	TraesCS2A01G237600.1	3	-	-	-	-	gi|357122900|ref|XP_003563151.1|/3.5852e-118/PREDICTED: uncharacterized protein LOC100836843 [Brachypodium distachyon]
VsiRNA9772	TraesCS2B01G068200.1	4	-	-	-	-	gi|326488779|dbj|BAJ98001.1|/4.35756e-30/predicted protein [Hordeum vulgare subsp. vulgare]
VsiRNA9772	TraesCS2B01G330000.1	4	K04120|1|0.0|914|ats:F775_16977|ent-copalyl diphosphate synthase [EC:5.5.1.13];K14043|2|0.0|889|osa:4335090|syn-copalyl-diphosphate synthase [EC:5.5.1.14]	-	GO:0046872//metal ion binding;GO:0016838//carbon-oxygen lyase activity, acting on phosphates;GO:0016872//intramolecular lyase activity	GO:0016101//diterpenoid metabolic process;GO:0046246//terpene biosynthetic process;GO:0006950//response to stress	gi|226528029|dbj|BAH56559.1|/0/ent-copalyl diphosphate synthase [Triticum aestivum]
VsiRNA9772	TraesCS2B01G575100.2	4	-	-	GO:0003824//catalytic activity	GO:0006629//lipid metabolic process	gi|326532400|dbj|BAK05129.1|/0/predicted protein [Hordeum vulgare subsp. vulgare]
VsiRNA9772	TraesCS2B01G575100.6	4	-	-	GO:0003824//catalytic activity	GO:0006629//lipid metabolic process	gi|475522726|gb|EMT06798.1|/0/Cyclopropane-fatty-acyl-phospholipid synthase [Aegilops tauschii]
VsiRNA9772	TraesCS2B01G582600.1	3.5	K17710|1|6e-92|340|nnu:104601551|pentatricopeptide repeat domain-containing protein 1;K01176|4|5e-90|333|nnu:104609601|alpha-amylase [EC:3.2.1.1]	-	-	-	gi|960489215|ref|XP_014758713.1|/0/PREDICTED: pentatricopeptide repeat-containing protein At1g18485-like [Brachypodium distachyon]
VsiRNA9772	TraesCS2B01G589600.1	2	-	-	-	-	gi|944079161|gb|KQK14513.1|/7.22732e-19/hypothetical protein BRADI_1g16801 [Brachypodium distachyon]
VsiRNA9772	TraesCS2D01G487900.1	3.5	K13457|1|5e-139|496|bdi:100824945|disease resistance protein RPM1	-	-	-	gi|475538942|gb|EMT09325.1|/0/Disease resistance protein RPH8A [Aegilops tauschii]
VsiRNA9772	TraesCS2D01G597400.1	3	-	-	-	-	gi|115461422|ref|NP_001054311.1|/3.09781e-20/Os04g0684600 [Oryza sativa Japonica Group]
VsiRNA9772	TraesCS3A01G135500.1	3.5	K07198|1|0.0|779|obr:102708933|5'-AMP-activated protein kinase, catalytic alpha subunit [EC:2.7.11.11]	-	GO:0004672//protein kinase activity;GO:0032550	GO:0009725//response to hormone stimulus;GO:0006796//phosphate-containing compound metabolic process;GO:0006464//cellular protein modification process;GO:0007154//cell communication	gi|474173251|gb|EMS57676.1|/0/CBL-interacting protein kinase 5 [Triticum urartu]
VsiRNA9772	TraesCS3D01G151500.1	3.5	K07198|1|0.0|792|bdi:100829174|5'-AMP-activated protein kinase, catalytic alpha subunit [EC:2.7.11.11]	-	GO:0004672//protein kinase activity;GO:0032550	GO:0009725//response to hormone stimulus;GO:0006796//phosphate-containing compound metabolic process;GO:0006464//cellular protein modification process;GO:0007154//cell communication	gi|475614101|gb|EMT28985.1|/0/CBL-interacting protein kinase 5 [Aegilops tauschii]
VsiRNA9772	TraesCS3D01G237600.1	2	-	-	-	-	gi|669029403|emb|CDM83586.1|/0/unnamed protein product [Triticum aestivum]
VsiRNA9772	TraesCS3D01G281600.1	2.5	-	-	-	-	gi|475564383|gb|EMT14520.1|/3.24408e-46/hypothetical protein F775_02090 [Aegilops tauschii]
VsiRNA9772	TraesCS3D01G281600.2	2.5	-	-	-	-	gi|475564383|gb|EMT14520.1|/2.40273e-41/hypothetical protein F775_02090 [Aegilops tauschii]
VsiRNA9772	TraesCS3D01G281600.3	2.5	-	-	-	-	gi|474238425|gb|EMS59669.1|/9.88696e-59/hypothetical protein TRIUR3_28938 [Triticum urartu]
VsiRNA9772	TraesCS3D01G539400.1	3	K11251|1|1e-36|151|ats:F775_25956|histone H2A;K13195|3|3e-22|104|mdm:103447736|cold-inducible RNA-binding protein	GO:0043231//intracellular membrane-bounded organelle	GO:0036094//small molecule binding;GO:0097159//organic cyclic compound binding	-	gi|669031964|emb|CDM87219.1|/3.75912e-42/unnamed protein product [Triticum aestivum]
VsiRNA9772	TraesCS4A01G083300.1	4	-	GO:0043231//intracellular membrane-bounded organelle;GO:0044444//cytoplasmic part	GO:0042802//identical protein binding	GO:0003002//regionalization;GO:0009755//hormone-mediated signaling pathway;GO:0003006//developmental process involved in reproduction	gi|475598885|gb|EMT24067.1|/0/hypothetical protein F775_25939 [Aegilops tauschii]
VsiRNA9772	TraesCS4A01G083300.5	4	-	GO:0043231//intracellular membrane-bounded organelle;GO:0044444//cytoplasmic part	GO:0042802//identical protein binding	GO:0003002//regionalization;GO:0009755//hormone-mediated signaling pathway;GO:0003006//developmental process involved in reproduction	gi|473929425|gb|EMS49891.1|/0/Topless-related protein 1 [Triticum urartu]
VsiRNA9772	TraesCS4A01G117200.1	3	K10683|1|5e-98|359|cic:CICLE_v10014038mg|BRCA1-associated RING domain protein 1;K17285|2|2e-89|330|aly:ARALYDRAFT_330113|selenium-binding protein 1;K11000|3|1e-86|322|bvg:104900835|callose synthase [EC:2.4.1.-];K19589|5|2e-70|268|mtr:MTR_4g024860|release factor glutamine methyltransferase [EC:2.1.1.297]	-	-	-	gi|475622812|gb|EMT31980.1|/0/Pentatricopeptide repeat-containing protein [Aegilops tauschii]
VsiRNA9772	TraesCS4A01G398300.1	4	K18787|1|1e-153|543|obr:102706354|thermospermine synthase [EC:2.5.1.79]	-	GO:0016765//transferase activity, transferring alkyl or aryl (other than methyl) groups	GO:0000902//cell morphogenesis;GO:0060918//auxin transport;GO:0010089//xylem development	gi|573918966|ref|XP_006647109.1|/5.46878e-153/PREDICTED: thermospermine synthase ACAULIS5-like [Oryza brachyantha]
VsiRNA9772	TraesCS4B01G002300.1	3	K04733|1|1e-175|618|zma:100304400|interleukin-1 receptor-associated kinase 4 [EC:2.7.11.1]	GO:0043231//intracellular membrane-bounded organelle	GO:0004672//protein kinase activity	GO:0009987//cellular process	gi|326501952|dbj|BAK06468.1|/0/predicted protein [Hordeum vulgare subsp. vulgare]
VsiRNA9772	TraesCS4B01G025700.1	3.5	-	-	-	-	gi|960456029|ref|XP_014752308.1|/0/PREDICTED: protein SABRE isoform X1 [Brachypodium distachyon]
VsiRNA9772	TraesCS4D01G014000.1	4	-	GO:0043231//intracellular membrane-bounded organelle	GO:0003676//nucleic acid binding	GO:0006351//transcription, DNA-dependent	gi|721607458|ref|XP_010231840.1|/4.86097e-94/PREDICTED: TATA-box-binding protein 2 isoform X2 [Brachypodium distachyon]
VsiRNA9772	TraesCS4D01G014000.2	4	K03120|1|9e-108|389|bdi:100836217|transcription initiation factor TFIID TATA-box-binding protein	GO:0043231//intracellular membrane-bounded organelle	GO:0003676//nucleic acid binding	GO:0006351//transcription, DNA-dependent	gi|357119735|ref|XP_003561589.1|/4.10105e-107/PREDICTED: TATA-binding protein 2 isoform X1 [Brachypodium distachyon]
VsiRNA9772	TraesCS4D01G346600.1	3.5	K11000|1|0.0|3540|bdi:100844819|callose synthase [EC:2.4.1.-]	-	-	-	gi|31322212|gb|AAO46087.1|/0/putative callose synthase [Hordeum vulgare subsp. vulgare]
VsiRNA9772	TraesCS5B01G205500.1	4	K11498|1|2e-09|64.7|mdm:103445122|centromeric protein E	-	GO:0046872//metal ion binding	-	gi|326505428|dbj|BAJ95385.1|/0/predicted protein [Hordeum vulgare subsp. vulgare]
VsiRNA9772	TraesCS5B01G478100.1	4	-	-	-	-	gi|475529323|gb|EMT07757.1|/1.82719e-44/hypothetical protein F775_27997 [Aegilops tauschii]
VsiRNA9772	TraesCS5B01G555800.1	3.5	-	-	GO:0046872//metal ion binding	-	gi|475562613|gb|EMT14083.1|/0/RING finger protein 160 [Aegilops tauschii]
VsiRNA9772	TraesCS5D01G116300.1	3	-	-	-	-	gi|475608726|gb|EMT27132.1|/4.6446e-168/hypothetical protein F775_13450 [Aegilops tauschii]
VsiRNA9772	TraesCS5D01G116400.1	3	-	GO:0043231//intracellular membrane-bounded organelle	-	GO:0007165//signal transduction	gi|326515060|dbj|BAJ99891.1|/4.63759e-77/predicted protein [Hordeum vulgare subsp. vulgare]
VsiRNA9772	TraesCS6A01G048400.1	4	-	-	-	-	gi|473913001|gb|EMS49657.1|/0/hypothetical protein TRIUR3_31997 [Triticum urartu]
VsiRNA9772	TraesCS6B01G013300.2	3	K13457|1|5e-58|227|obr:102710703|disease resistance protein RPM1	-	-	-	gi|326492606|dbj|BAJ90159.1|/0/predicted protein [Hordeum vulgare subsp. vulgare]
VsiRNA9772	TraesCS6B01G026100.1	4	K20353|1|0.0|2315|ats:F775_20066|COPII coat assembly protein SEC16	-	-	-	gi|326510041|dbj|BAJ87237.1|/0/predicted protein [Hordeum vulgare subsp. vulgare]
VsiRNA9772	TraesCS6D01G108900.1	3.5	K01537|1|5e-131|469|sita:101775448|Ca2+-transporting ATPase [EC:3.6.3.8]	GO:0043231//intracellular membrane-bounded organelle	-	GO:0050789//regulation of biological process;GO:0007275//multicellular organismal development	gi|475599359|gb|EMT24215.1|/0/Serrate RNA effector molecule [Aegilops tauschii]
VsiRNA9772	TraesCS7A01G108400.1	3	K17925|1|1e-08|62.0|ota:Ot08g02520|sorting nexin-13;K19720|2|2e-07|57.8|mis:MICPUN_101672|collagen, type III, alpha;K12135|3|6e-07|56.2|bna:106370571|zinc finger protein CONSTANS	GO:0043231//intracellular membrane-bounded organelle	GO:0046914//transition metal ion binding;GO:0003676//nucleic acid binding	-	gi|326518682|dbj|BAJ92502.1|/1.05299e-179/predicted protein [Hordeum vulgare subsp. vulgare]
VsiRNA9772	TraesCS7A01G109900.1	4	K14565|1|5e-24|112|ats:F775_26891|nucleolar protein 58	-	-	-	gi|473882829|gb|EMS48047.1|/1.69789e-96/hypothetical protein TRIUR3_27710 [Triticum urartu]
VsiRNA9772	TraesCS7A01G229400.1	4	K16223|1|5e-45|181|ats:F775_05442|protein FLOWERING LOCUS T	GO:0043231//intracellular membrane-bounded organelle	-	GO:0009725//response to hormone stimulus;GO:0009845//seed germination	gi|475593402|gb|EMT22371.1|/1.38897e-99/hypothetical protein F775_09897 [Aegilops tauschii]
VsiRNA9772	TraesCS7A01G325000.1	4	-	-	GO:0016301//kinase activity	GO:0046488//phosphatidylinositol metabolic process	gi|475571104|gb|EMT16171.1|/0/1-phosphatidylinositol-3-phosphate 5-kinase FAB1 [Aegilops tauschii]
VsiRNA9772	TraesCS7A01G442700.1	3.5	-	-	-	-	gi|475526339|gb|EMT07296.1|/1.80236e-75/hypothetical protein F775_23664 [Aegilops tauschii]
VsiRNA9772	TraesCS7A01G505800.1	4	K11420|1|9e-07|54.3|lja:Lj0g3v0265609.1|euchromatic histone-lysine N-methyltransferase [EC:2.1.1.43]	-	-	-	gi|960484615|ref|XP_014757636.1|/5.85682e-29/PREDICTED: FK506-binding protein 5-like isoform X3 [Brachypodium distachyon]
VsiRNA9772	TraesCS7B01G440700.1	1.5	K07428|1|1e-48|193|sot:102584840|cytochrome P450 family 4 subfamily X [EC:1.14.14.1];K07426|2|6e-48|191|cmo:103486999|cytochrome P450 family 4 subfamily B polypeptide 1 [EC:1.14.14.1];K15639|5|3e-47|189|pmum:103341017|PHYB activation tagged suppressor 1 [EC:1.14.-.-]	GO:0043231//intracellular membrane-bounded organelle	GO:0046906//tetrapyrrole binding;GO:0046914//transition metal ion binding;GO:0016491//oxidoreductase activity	GO:0009314//response to radiation;GO:0000902//cell morphogenesis;GO:0016128	gi|326495546|dbj|BAJ85869.1|/2.11916e-119/predicted protein [Hordeum vulgare subsp. vulgare]
VsiRNA9772	TraesCS7D01G014900.1	3	-	-	GO:0005488//binding	GO:0009725//response to hormone stimulus	gi|326534296|dbj|BAJ89498.1|/4.56378e-131/predicted protein [Hordeum vulgare subsp. vulgare]
VsiRNA9772	TraesCS7D01G014900.2	3	K12133|1|8e-19|95.1|bpg:Bathy05g02420|MYB-related transcription factor LHY	-	GO:0005488//binding	GO:0009725//response to hormone stimulus	gi|326534296|dbj|BAJ89498.1|/2.43891e-127/predicted protein [Hordeum vulgare subsp. vulgare]
VsiRNA9772	TraesCS7D01G095200.1	3.5	-	-	-	-	gi|944072822|gb|KQK08306.1|/0/hypothetical protein BRADI_2g41078 [Brachypodium distachyon]
VsiRNA9772	TraesCS7D01G103300.1	3	K17925|1|6e-08|59.7|ota:Ot08g02520|sorting nexin-13;K12135|2|2e-06|54.7|bna:106370571|zinc finger protein CONSTANS;K19720|4|2e-06|54.3|mis:MICPUN_101672|collagen, type III, alpha	GO:0043231//intracellular membrane-bounded organelle	GO:0046914//transition metal ion binding;GO:0003676//nucleic acid binding	-	gi|326518682|dbj|BAJ92502.1|/1.77035e-174/predicted protein [Hordeum vulgare subsp. vulgare]
VsiRNA9772	TraesCS7D01G154400.1	4	-	GO:0043231//intracellular membrane-bounded organelle	-	-	gi|474054437|gb|EMS53745.1|/9.78117e-84/hypothetical protein TRIUR3_21592 [Triticum urartu]
VsiRNA9772	TraesCS7D01G154400.2	4	-	GO:0043231//intracellular membrane-bounded organelle	-	-	gi|474054437|gb|EMS53745.1|/8.66393e-80/hypothetical protein TRIUR3_21592 [Triticum urartu]
VsiRNA9772	TraesCSU01G107400.1	3.5	K01410|1|3e-06|54.3|pmum:103333437|mitochondrial intermediate peptidase [EC:3.4.24.59]	-	-	-	gi|475610005|gb|EMT27581.1|/0/hypothetical protein F775_02511 [Aegilops tauschii]
VsiRNA9773	TraesCS3B01G168000.1	4	K01595|1|0.0|1776|ats:F775_15372|phosphoenolpyruvate carboxylase [EC:4.1.1.31]	GO:0043231//intracellular membrane-bounded organelle	GO:0004611//phosphoenolpyruvate carboxykinase activity	GO:0009060//aerobic respiration	gi|669028441|emb|CDM82240.1|/0/unnamed protein product [Triticum aestivum]
VsiRNA9773	TraesCS3B01G248000.1	4	K17710|1|1e-62|242|ppp:PHYPADRAFT_140042|pentatricopeptide repeat domain-containing protein 1	-	-	-	gi|669029019|emb|CDM83050.1|/0/unnamed protein product [Triticum aestivum]
VsiRNA9773	TraesCS3B01G417900.1	3.5	-	-	-	-	gi|669030615|emb|CDM85197.1|/1.73169e-68/unnamed protein product [Triticum aestivum]
VsiRNA9773	TraesCS5A01G160200.1	3.5	-	GO:0031224//intrinsic to membrane;GO:0043231//intracellular membrane-bounded organelle	GO:0005451//monovalent cation:hydrogen antiporter activity;GO:0008028//monocarboxylic acid transmembrane transporter activity	GO:0006814//sodium ion transport;GO:0044763;GO:0015718//monocarboxylic acid transport	gi|475489532|gb|EMT03439.1|/0/Putative transporter [Aegilops tauschii]
VsiRNA9773	TraesCS7D01G202100.1	4	K05909|1|8e-21|102|bna:106441311|laccase [EC:1.10.3.2];K12489|2|6e-16|86.3|ats:F775_05695|Arf-GAP with coiled-coil, ANK repeat and PH domain-containing protein;K01188|3|6e-15|82.8|bna:106394339|beta-glucosidase [EC:3.2.1.21];K11844|4|1e-12|75.1|ats:F775_21057|ubiquitin carboxyl-terminal hydrolase 16/45 [EC:3.4.19.12];K08852|5|9e-11|68.9|ats:F775_00063|serine/threonine-protein kinase/endoribonucle…	-	-	-	gi|222623806|gb|EEE57938.1|/5.04492e-60/hypothetical protein OsJ_08648 [Oryza sativa Japonica Group]
VsiRNA9777	TraesCS4A01G040600.1	3.5	K09338|1|6e-74|277|ats:F775_12015|homeobox-leucine zipper protein	GO:0043231//intracellular membrane-bounded organelle	GO:0001071//nucleic acid binding transcription factor activity;GO:0044212//transcription regulatory region DNA binding	GO:0006351//transcription, DNA-dependent	gi|473777270|gb|EMS45974.1|/2.1286e-74/Homeobox-leucine zipper protein HOX12 [Triticum urartu]
VsiRNA9777	TraesCS4D01G261600.1	2.5	K09338|1|5e-64|244|ats:F775_12015|homeobox-leucine zipper protein	GO:0043231//intracellular membrane-bounded organelle	GO:0001071//nucleic acid binding transcription factor activity;GO:0044212//transcription regulatory region DNA binding	GO:0006351//transcription, DNA-dependent	gi|475588615|gb|EMT20928.1|/2.27156e-63/Homeobox-leucine zipper protein HOX12 [Aegilops tauschii]
VsiRNA9778	TraesCS2B01G168800.1	4	-	-	-	-	gi|475519955|gb|EMT06418.1|/7.65341e-74/hypothetical protein F775_09972 [Aegilops tauschii]
VsiRNA9780	TraesCS3D01G067200.1	4	-	-	-	-	gi|474221370|gb|EMS59265.1|/3.01596e-15/hypothetical protein TRIUR3_01690 [Triticum urartu]
VsiRNA9782	TraesCS1A01G386800.1	2	-	-	-	-	gi|944084265|gb|KQK19617.1|/5.40644e-86/hypothetical protein BRADI_1g49345 [Brachypodium distachyon]
VsiRNA9782	TraesCS2D01G094300.1	4	-	-	-	-	gi|42408290|dbj|BAD09445.1|/2.80043e-59/hypothetical protein [Oryza sativa Japonica Group]
VsiRNA9782	TraesCS4A01G139400.1	4	-	GO:0031224//intrinsic to membrane	GO:0015075//ion transmembrane transporter activity	GO:0006811//ion transport;GO:0044763	gi|326515526|dbj|BAK07009.1|/0/predicted protein [Hordeum vulgare subsp. vulgare]
VsiRNA9782	TraesCS4A01G474400.1	4	K01785|1|1e-06|56.2|ats:F775_00592|aldose 1-epimerase [EC:5.1.3.3]	-	-	-	gi|474396364|gb|EMS65726.1|/2.00201e-111/hypothetical protein TRIUR3_13201 [Triticum urartu]
VsiRNA9782	TraesCS4D01G103200.1	3	-	-	-	-	gi|475544152|gb|EMT10270.1|/1.61625e-41/hypothetical protein F775_30482 [Aegilops tauschii]
VsiRNA9782	TraesCS4D01G103200.2	3	-	-	-	-	gi|475544152|gb|EMT10270.1|/3.31571e-42/hypothetical protein F775_30482 [Aegilops tauschii]
VsiRNA9782	TraesCS4D01G170200.1	4	K01679|1|0.0|900|ats:F775_30744|fumarate hydratase, class II [EC:4.2.1.2]	GO:0043234//protein complex;GO:0043231//intracellular membrane-bounded organelle;GO:0044444//cytoplasmic part	GO:0016836//hydro-lyase activity	GO:0009060//aerobic respiration;GO:0042126//nitrate metabolic process;GO:0006970//response to osmotic stress;GO:0003006//developmental process involved in reproduction;GO:0043648//dicarboxylic acid metabolic process	gi|475609150|gb|EMT27288.1|/0/Fumarate hydratase 2, chloroplastic [Aegilops tauschii]
VsiRNA9782	TraesCS6A01G074700.1	4	-	-	-	-	gi|474072231|gb|EMS54392.1|/1.88525e-162/LON peptidase N-terminal domain and RING finger protein 1 [Triticum urartu]
VsiRNA9782	TraesCS6B01G099300.1	4	-	-	-	-	gi|475586809|gb|EMT20395.1|/2.31706e-149/LON peptidase N-terminal domain and RING finger protein 1 [Aegilops tauschii]
VsiRNA9782	TraesCS6B01G415600.1	4	K12608|1|2e-160|565|ats:F775_28950|CCR4-NOT complex subunit CAF16	-	GO:0017111//nucleoside-triphosphatase activity;GO:0032550	GO:0009154//purine ribonucleotide catabolic process;GO:0009639//response to red or far red light	gi|475481169|gb|EMT02867.1|/1.12971e-159/ABC transporter I family member 19 [Aegilops tauschii]
VsiRNA9782	TraesCS7A01G205300.1	4	K00921|1|0.0|2447|bdi:100842509|1-phosphatidylinositol-3-phosphate 5-kinase [EC:2.7.1.150]	-	-	-	gi|721616483|ref|XP_010227777.1|/0/PREDICTED: putative 1-phosphatidylinositol-3-phosphate 5-kinase FAB1C [Brachypodium distachyon]
VsiRNA9782	TraesCS7B01G222600.2	3.5	K11721|1|5e-12|73.9|mis:MICPUN_61955|bromodomain-containing protein 3;K19998|2|8e-10|66.6|ota:Ot02g04990|sec1 family domain-containing protein 1;K06062|3|3e-09|64.7|ccp:CHC_T00009270001|histone acetyltransferase [EC:2.3.1.48];K11684|4|7e-09|63.5|ota:Ot05g04730|bromodomain-containing factor 1	GO:0043231//intracellular membrane-bounded organelle	-	-	gi|326491431|dbj|BAJ94193.1|/0/predicted protein [Hordeum vulgare subsp. vulgare]
VsiRNA9783	TraesCS4D01G259000.1	3.5	-	-	GO:0016301//kinase activity;GO:0032550	GO:0044272//sulfur compound biosynthetic process;GO:0006796//phosphate-containing compound metabolic process	gi|326516732|dbj|BAJ96358.1|/1.22534e-131/predicted protein [Hordeum vulgare subsp. vulgare]
VsiRNA9783	TraesCS4D01G259000.2	3.5	K00860|1|9e-125|447|bdi:100827313|adenylylsulfate kinase [EC:2.7.1.25]	-	GO:0016301//kinase activity;GO:0032550	GO:0044272//sulfur compound biosynthetic process;GO:0006796//phosphate-containing compound metabolic process	gi|326516732|dbj|BAJ96358.1|/1.18041e-129/predicted protein [Hordeum vulgare subsp. vulgare]
VsiRNA958	TraesCS1B01G186500.1	4	-	GO:0043231//intracellular membrane-bounded organelle;GO:0016020//membrane	GO:0019840//isoprenoid binding	GO:0009738//abscisic acid mediated signaling pathway	gi|475607073|gb|EMT26581.1|/0/LanC-like protein 2 [Aegilops tauschii]
VsiRNA958	TraesCS2A01G345400.1	2	K09775|1|1e-76|285|bdi:100829864|uncharacterized protein	GO:0043231//intracellular membrane-bounded organelle	GO:0016209//antioxidant activity	-	gi|473872808|gb|EMS47761.1|/5.8741e-80/hypothetical protein TRIUR3_14304 [Triticum urartu]
VsiRNA958	TraesCS2D01G096500.1	3.5	K09602|1|2e-50|201|sbi:SORBI_04g001071|ubiquitin thioesterase protein OTUB1 [EC:3.4.19.12]	-	-	-	gi|475601974|gb|EMT24998.1|/9.15204e-111/hypothetical protein F775_24895 [Aegilops tauschii]
VsiRNA958	TraesCS3B01G090600.1	3.5	K10523|1|7e-97|356|ats:F775_17976|speckle-type POZ protein	-	-	-	gi|669029821|emb|CDM84149.1|/0/unnamed protein product [Triticum aestivum]
VsiRNA958	TraesCS4B01G249700.1	4	-	-	GO:0016740//transferase activity	-	gi|326499680|dbj|BAJ86151.1|/0/predicted protein [Hordeum vulgare subsp. vulgare]
VsiRNA958	TraesCS4B01G264800.1	4	K01866|1|2e-16|88.2|ats:F775_11165|tyrosyl-tRNA synthetase [EC:6.1.1.1];K10523|2|2e-10|68.6|ats:F775_15681|speckle-type POZ protein;K10278|3|3e-07|57.8|lja:Lj0g3v0092599.1|F-box and leucine-rich repeat protein 12	-	-	-	gi|475587028|gb|EMT20436.1|/0/hypothetical protein F775_20106 [Aegilops tauschii]
VsiRNA958	TraesCS4B01G281100.1	4	K02932|1|2e-48|191|ats:F775_23965|large subunit ribosomal protein L5e	-	-	-	gi|475510709|gb|EMT05306.1|/1.34305e-47/60S ribosomal protein L5-2 [Aegilops tauschii]
VsiRNA958	TraesCS4D01G296700.1	3.5	-	GO:0016020//membrane;GO:0042579//microbody	GO:0016787//hydrolase activity	-	gi|326502132|dbj|BAK06558.1|/1.1975e-163/predicted protein [Hordeum vulgare subsp. vulgare]
VsiRNA958	TraesCS4D01G296700.2	3.5	K16329|1|2e-149|529|bdi:100825346|pseudouridylate synthase [EC:4.2.1.70]	GO:0016020//membrane;GO:0042579//microbody	GO:0016787//hydrolase activity	-	gi|326502132|dbj|BAK06558.1|/1.71755e-160/predicted protein [Hordeum vulgare subsp. vulgare]
VsiRNA958	TraesCS5B01G489100.1	4	-	GO:0043231//intracellular membrane-bounded organelle	-	-	gi|326500510|dbj|BAK06344.1|/0/predicted protein [Hordeum vulgare subsp. vulgare]
VsiRNA9785	TraesCS1A01G166900.1	3	-	-	-	-	gi|944061662|gb|KQJ97252.1|/0/hypothetical protein BRADI_3g29700 [Brachypodium distachyon]
VsiRNA9785	TraesCS1A01G166900.2	3	K10357|1|0.0|2620|bdi:100822132|myosin V	-	-	-	gi|721659730|ref|XP_010234856.1|/0/PREDICTED: myosin-8-like [Brachypodium distachyon]
VsiRNA9785	TraesCS1A01G260900.1	4	-	-	GO:0005092//GDP-dissociation inhibitor activity	GO:0045184//establishment of protein localization;GO:0016192//vesicle-mediated transport	gi|326526045|dbj|BAJ93199.1|/0/predicted protein [Hordeum vulgare subsp. vulgare]
VsiRNA9785	TraesCS1A01G260900.2	4	K17255|1|0.0|827|ats:F775_31899|Rab GDP dissociation inhibitor	-	GO:0005092//GDP-dissociation inhibitor activity	GO:0045184//establishment of protein localization;GO:0016192//vesicle-mediated transport	gi|474050479|gb|EMS53635.1|/0/Rab GDP dissociation inhibitor alpha [Triticum urartu]
VsiRNA9785	TraesCS2A01G164100.1	4	K12818|1|0.0|2492|osa:4343939|ATP-dependent RNA helicase DHX8/PRP22 [EC:3.6.4.13]	-	-	-	gi|944262459|gb|KQL26716.1|/0/hypothetical protein SETIT_032537mg, partial [Setaria italica]
VsiRNA9785	TraesCS2A01G164200.1	4	K19043|1|5e-07|57.0|ats:F775_07480|E3 ubiquitin-protein ligase RHF [EC:2.3.2.27];K12818|2|5e-06|53.5|atr:18440039|ATP-dependent RNA helicase DHX8/PRP22 [EC:3.6.4.13]	-	-	-	gi|326515834|dbj|BAK07163.1|/4.36714e-120/predicted protein [Hordeum vulgare subsp. vulgare]
VsiRNA9785	TraesCS2B01G023100.1	3	K13459|1|2e-13|79.3|nnu:104605237|disease resistance protein RPS2	-	-	-	gi|669031189|emb|CDM86012.1|/0/unnamed protein product [Triticum aestivum]
VsiRNA9785	TraesCS2B01G288000.1	4	K01052|1|0.0|719|ats:F775_11762|lysosomal acid lipase/cholesteryl ester hydrolase [EC:3.1.1.13]	-	GO:0016787//hydrolase activity	GO:0006629//lipid metabolic process	gi|475562036|gb|EMT13907.1|/0/Triacylglycerol lipase 2 [Aegilops tauschii]
VsiRNA9785	TraesCS2D01G236900.1	3	-	-	-	-	gi|357122821|ref|XP_003563113.1|/5.16303e-119/PREDICTED: spindle and kinetochore-associated protein 1 homolog [Brachypodium distachyon]
VsiRNA9785	TraesCS2D01G242600.1	3	K19938|1|3e-19|97.8|mis:MICPUN_109021|rabphilin-3A;K03511|3|1e-13|79.3|apro:F751_1873|DNA polymerase kappa [EC:2.7.7.7];K01652|4|1e-13|79.0|sly:101253806|acetolactate synthase I/II/III large subunit [EC:2.2.1.6];K19907|5|1e-10|68.9|lja:Lj4g3v1896260.1|synaptotagmin-7	GO:0016020//membrane	-	-	gi|326488405|dbj|BAJ93871.1|/0/predicted protein [Hordeum vulgare subsp. vulgare]
VsiRNA9785	TraesCS3A01G008000.1	4	K13457|1|4e-62|241|vvi:100258480|disease resistance protein RPM1	-	-	-	gi|357143879|ref|XP_003573087.1|/0/PREDICTED: putative disease resistance RPP13-like protein 3 [Brachypodium distachyon]
VsiRNA9785	TraesCS3A01G324800.1	3	-	GO:0043231//intracellular membrane-bounded organelle	-	-	gi|326504538|dbj|BAJ91101.1|/1.17728e-176/predicted protein [Hordeum vulgare subsp. vulgare]
VsiRNA9785	TraesCS3B01G069200.1	4	K03327|1|2e-25|119|ats:F775_52364|multidrug resistance protein, MATE family;K09419|2|1e-13|79.3|ats:F775_00412|heat shock transcription factor, other eukaryote	-	-	-	gi|473936676|gb|EMS50150.1|/0/hypothetical protein TRIUR3_31016 [Triticum urartu]
VsiRNA9785	TraesCS3B01G292000.1	4	-	GO:0030117//membrane coat	GO:0035091//phosphatidylinositol binding;GO:0005515//protein binding	GO:0006901//vesicle coating	gi|669029592|emb|CDM83847.1|/0/unnamed protein product [Triticum aestivum]
VsiRNA9785	TraesCS3B01G503200.1	3	K10523|1|8e-36|152|ats:F775_15681|speckle-type POZ protein;K01866|2|5e-12|73.9|ats:F775_11165|tyrosyl-tRNA synthetase [EC:6.1.1.1]	-	-	-	gi|669031252|emb|CDM86115.1|/0/unnamed protein product [Triticum aestivum]
VsiRNA9785	TraesCS3D01G228700.1	4	K13412|1|0.0|937|bdi:100835847|calcium-dependent protein kinase [EC:2.7.11.1]	GO:0043231//intracellular membrane-bounded organelle;GO:0016020//membrane	GO:0032550;GO:0004672//protein kinase activity;GO:0046872//metal ion binding	GO:0010118//stomatal movement;GO:0032412//regulation of ion transmembrane transporter activity;GO:0006464//cellular protein modification process;GO:0006970//response to osmotic stress;GO:0009755//hormone-mediated signaling pathway;GO:0006796//phosphate-containing compound metabolic process	gi|47522360|emb|CAF18446.1|/0/putative calcium-dependent protein kinase [Triticum aestivum]
VsiRNA9785	TraesCS4A01G162000.1	3	K20779|1|4e-11|70.9|mus:103987155|E3 ubiquitin-protein ligase RNF168 [EC:2.3.2.27];K10666|5|3e-07|57.8|ath:AT2G23780|E3 ubiquitin-protein ligase RNF5 [EC:2.3.2.27]	-	GO:0046914//transition metal ion binding;GO:0042623//ATPase activity, coupled	GO:0019538//protein metabolic process	gi|357121347|ref|XP_003562382.1|/0/PREDICTED: LON peptidase N-terminal domain and RING finger protein 1 [Brachypodium distachyon]
VsiRNA9785	TraesCS4B01G317400.1	3	K11446|1|4e-70|268|lja:Lj0g3v0287519.1|histone demethylase JARID1 [EC:1.14.11.-]	-	-	-	gi|473995079|gb|EMS52005.1|/0/Lysine-specific demethylase lid [Triticum urartu]
VsiRNA9785	TraesCS4D01G151700.1	4	K08819|1|8e-64|245|thj:104822348|cyclin-dependent kinase 12/13 [EC:2.7.11.22 2.7.11.23]	-	-	-	gi|475570954|gb|EMT16145.1|/1.50577e-169/Putative WRKY transcription factor 4 [Aegilops tauschii]
VsiRNA9785	TraesCS4D01G314000.1	3	K11446|1|4e-70|268|lja:Lj0g3v0287519.1|histone demethylase JARID1 [EC:1.14.11.-]	-	-	-	gi|475547626|gb|EMT10917.1|/0/Lysine-specific demethylase lid [Aegilops tauschii]
VsiRNA9785	TraesCS4D01G348900.1	4	-	-	-	-	gi|475614880|gb|EMT29229.1|/0/B3 domain-containing protein [Aegilops tauschii]
VsiRNA9785	TraesCS5A01G354100.1	3	-	-	-	-	gi|473761021|gb|EMS45837.1|/0/hypothetical protein TRIUR3_26968 [Triticum urartu]
VsiRNA9785	TraesCS5D01G485600.1	3	-	-	-	-	gi|475601392|gb|EMT24813.1|/0/hypothetical protein F775_12873 [Aegilops tauschii]
VsiRNA9785	TraesCS6A01G175000.1	4	-	-	-	-	gi|721654021|ref|XP_010233999.1|/0/PREDICTED: nuclear pore complex protein NUP205 isoform X2 [Brachypodium distachyon]
VsiRNA9785	TraesCS6A01G265100.2	4	K21121|1|2e-122|439|bdi:100833890|N-alpha-acetyltransferase 60 [EC:2.3.1.259]	-	GO:0016407//acetyltransferase activity	GO:0022403;GO:0016573//histone acetylation	gi|357137112|ref|XP_003570145.1|/2.5567e-124/PREDICTED: histone acetyltransferase MCC1-like isoform X2 [Brachypodium distachyon]
VsiRNA9785	TraesCS6A01G353800.1	4	K11885|1|3e-09|64.3|aly:ARALYDRAFT_665390|DNA damage-inducible protein 1	GO:0043231//intracellular membrane-bounded organelle	-	-	gi|475561194|gb|EMT13726.1|/0/Putative serine incorporator [Aegilops tauschii]
VsiRNA9785	TraesCS6B01G146200.1	4	-	GO:0043231//intracellular membrane-bounded organelle	-	-	gi|326514212|dbj|BAJ92256.1|/1.46784e-132/predicted protein, partial [Hordeum vulgare subsp. vulgare]
VsiRNA9785	TraesCS6B01G235100.1	4	-	-	-	-	gi|326497843|dbj|BAJ94784.1|/0/predicted protein [Hordeum vulgare subsp. vulgare]
VsiRNA9785	TraesCS6D01G062000.1	4	-	-	-	-	gi|475451530|gb|EMT01707.1|/1.30574e-132/hypothetical protein F775_18009 [Aegilops tauschii]
VsiRNA9785	TraesCS6D01G246800.1	4	-	-	-	GO:0009150//purine ribonucleotide metabolic process	gi|721666629|ref|XP_010235847.1|/0/PREDICTED: uncharacterized protein LOC100839209 [Brachypodium distachyon]
VsiRNA9785	TraesCS6D01G336100.1	4	-	GO:0043231//intracellular membrane-bounded organelle	-	-	gi|475561194|gb|EMT13726.1|/3.34963e-121/Putative serine incorporator [Aegilops tauschii]
VsiRNA9785	TraesCS7A01G203600.1	4	K11786|1|0.0|811|pop:POPTR_0010s02090g|ATP-dependent helicase STH1/SNF2 [EC:3.6.4.-];K11647|5|0.0|655|aip:107635864|SWI/SNF-related matrix-associated actin-dependent regulator of chromatin subfamily A member 2/4 [EC:3.6.4.-]	-	-	-	gi|475572166|gb|EMT16433.1|/0/Chromatin structure-remodeling complex subunit snf21 [Aegilops tauschii]
VsiRNA9785	TraesCS7A01G256900.1	4	K17879|1|7e-97|353|obr:102702591|peroxisomal coenzyme A diphosphatase NUDT7 [EC:3.6.1.-]	-	GO:0003824//catalytic activity	-	gi|357147680|ref|XP_003574439.1|/8.20306e-112/PREDICTED: nudix hydrolase 15, mitochondrial [Brachypodium distachyon]
VsiRNA9785	TraesCS7B01G107000.1	4	K19043|1|6e-19|96.3|ats:F775_07480|E3 ubiquitin-protein ligase RHF [EC:2.3.2.27];K20777|2|1e-10|68.9|egr:104425398|exonuclease 3'-5' domain-containing protein 2 [EC:3.1.11.1];K14972|3|4e-10|67.0|nnu:104593730|PAX-interacting protein 1;K12447|4|2e-07|58.2|thj:104808371|UDP-sugar pyrophosphorylase [EC:2.7.7.64];K11718|5|4e-07|57.0|ats:F775_04343|UDP-glucose:glycoprotein glucosyltransferase [EC:2.4.…	-	-	-	gi|326515834|dbj|BAK07163.1|/6.648e-132/predicted protein [Hordeum vulgare subsp. vulgare]
VsiRNA9785	TraesCS7B01G177700.1	4	-	GO:0009536//plastid	GO:0004519//endonuclease activity;GO:0003676//nucleic acid binding;GO:0030247//polysaccharide binding	GO:0010467//gene expression;GO:0009657//plastid organization	gi|357145611|ref|XP_003573703.1|/0/PREDICTED: ribonuclease E/G-like protein, chloroplastic [Brachypodium distachyon]
VsiRNA9785	TraesCS7B01G177800.1	4	K19043|1|4e-20|100|ats:F775_07480|E3 ubiquitin-protein ligase RHF [EC:2.3.2.27];K14972|2|6e-11|69.7|nnu:104593730|PAX-interacting protein 1;K20777|3|6e-11|69.7|egr:104425398|exonuclease 3'-5' domain-containing protein 2 [EC:3.1.11.1];K11718|4|1e-07|58.9|ats:F775_04343|UDP-glucose:glycoprotein glucosyltransferase [EC:2.4.1.-];K12447|5|1e-07|58.9|thj:104808371|UDP-sugar pyrophosphorylase [EC:2.7.7.…	-	-	-	gi|326515834|dbj|BAK07163.1|/2.60215e-144/predicted protein [Hordeum vulgare subsp. vulgare]
VsiRNA9785	TraesCS7B01G183700.2	4	K02519|1|0.0|1188|ats:F775_08670|translation initiation factor IF-2	-	-	-	gi|475580633|gb|EMT18648.1|/0/Translation initiation factor IF-2, chloroplastic [Aegilops tauschii]
VsiRNA9785	TraesCS7B01G264900.1	4	K19043|1|4e-19|96.7|ats:F775_07480|E3 ubiquitin-protein ligase RHF [EC:2.3.2.27];K20777|2|2e-10|67.8|egr:104425398|exonuclease 3'-5' domain-containing protein 2 [EC:3.1.11.1];K14972|3|1e-09|65.1|nnu:104593730|PAX-interacting protein 1;K12447|4|2e-07|58.2|thj:104808371|UDP-sugar pyrophosphorylase [EC:2.7.7.64];K11718|5|5e-07|56.6|ats:F775_04343|UDP-glucose:glycoprotein glucosyltransferase [EC:2.4.…	-	-	-	gi|326515834|dbj|BAK07163.1|/1.58234e-133/predicted protein [Hordeum vulgare subsp. vulgare]
VsiRNA9785	TraesCS7B01G356500.1	4	K04733|1|7e-139|477|mdm:103454217|interleukin-1 receptor-associated kinase 4 [EC:2.7.11.1]	-	-	-	gi|475471206|gb|EMT02414.1|/0/Putative serine/threonine-protein kinase receptor [Aegilops tauschii]
VsiRNA9785	TraesCS7B01G356700.1	4	K04733|1|2e-131|471|egr:104425002|interleukin-1 receptor-associated kinase 4 [EC:2.7.11.1]	-	-	-	gi|475538684|gb|EMT09282.1|/0/Putative serine/threonine-protein kinase receptor [Aegilops tauschii]
VsiRNA9785	TraesCS7D01G171300.1	4	K14432|1|2e-128|459|bdi:100825896|ABA responsive element binding factor	-	-	-	gi|326494830|dbj|BAJ94534.1|/8.46191e-139/predicted protein [Hordeum vulgare subsp. vulgare]
VsiRNA9785	TraesCS7D01G281200.1	4	-	GO:0009536//plastid	GO:0032553;GO:0003824//catalytic activity	GO:0007275//multicellular organismal development;GO:0022900//electron transport chain	gi|326493026|dbj|BAJ84974.1|/3.95366e-137/predicted protein [Hordeum vulgare subsp. vulgare]
VsiRNA9785	TraesCSU01G114500.1	2	K05917|1|0.0|934|ats:F775_10143|sterol 14-demethylase [EC:1.14.13.70]	GO:0043231//intracellular membrane-bounded organelle	GO:0046872//metal ion binding;GO:0016491//oxidoreductase activity	-	gi|475621178|gb|EMT31376.1|/0/Obtusifoliol 14-alpha demethylase [Aegilops tauschii]
VsiRNA9786	TraesCS6A01G097700.1	4	K09286|1|1e-137|490|ats:F775_05346|EREBP-like factor	-	-	-	gi|474350501|gb|EMS62972.1|/1.89203e-160/Ethylene-responsive transcription factor 1 [Triticum urartu]
VsiRNA9788	TraesCS1A01G346300.1	3.5	-	GO:0043231//intracellular membrane-bounded organelle	GO:0016301//kinase activity	-	gi|475561925|gb|EMT13879.1|/0/Putative LRR receptor-like serine/threonine-protein kinase [Aegilops tauschii]
VsiRNA9788	TraesCS1A01G369300.1	3.5	-	GO:0031981//nuclear lumen	-	-	gi|474048066|gb|EMS53528.1|/6.31712e-145/hypothetical protein TRIUR3_31679 [Triticum urartu]
VsiRNA9788	TraesCS1D01G293200.1	3.5	K17917|1|2e-139|496|dosa:Os01t0827200-01|sorting nexin-1/2	-	GO:0005543//phospholipid binding	GO:0044763	gi|326507580|dbj|BAK03183.1|/0/predicted protein [Hordeum vulgare subsp. vulgare]
VsiRNA9788	TraesCS2A01G188100.1	4	K11338|1|0.0|874|ats:F775_31389|RuvB-like protein 2 [EC:3.6.4.12]	GO:0000790//nuclear chromatin;GO:0009536//plastid	GO:0032550;GO:0004003//ATP-dependent DNA helicase activity	GO:0032392//DNA geometric change	gi|475611938|gb|EMT28256.1|/0/RuvB-like protein 2 [Aegilops tauschii]
VsiRNA9788	TraesCS2A01G263400.1	4	-	GO:0016020//membrane	GO:0032550;GO:0004672//protein kinase activity;GO:0001071//nucleic acid binding transcription factor activity	GO:0009416//response to light stimulus;GO:0006464//cellular protein modification process;GO:0009791//post-embryonic development;GO:0006796//phosphate-containing compound metabolic process;GO:0006351//transcription, DNA-dependent	gi|64976601|dbj|BAD98470.1|/0/casein protein kinase 2 alpha subunit [Lolium perenne]
VsiRNA9788	TraesCS2B01G041400.1	2.5	K13030|1|4e-33|143|sbi:SORBI_01g001220|cyanohydrin beta-glucosyltransferase [EC:2.4.1.85]	GO:0043231//intracellular membrane-bounded organelle	GO:0035251//UDP-glucosyltransferase activity	-	gi|474377088|gb|EMS64266.1|/6.73831e-156/UDP-glycosyltransferase 85A2 [Triticum urartu]
VsiRNA9788	TraesCS2D01G066800.1	3.5	K13428|1|0.0|641|brp:103845674|LRR receptor-like serine/threonine-protein kinase EFR [EC:2.7.11.1]	-	GO:0016772//transferase activity, transferring phosphorus-containing groups	-	gi|475591666|gb|EMT21839.1|/0/Putative LRR receptor-like serine/threonine-protein kinase [Aegilops tauschii]
VsiRNA9788	TraesCS2D01G077100.1	3.5	K02133|1|8e-11|67.0|pxb:103961763|F-type H+-transporting ATPase subunit beta [EC:3.6.3.14]	-	-	-	gi|475614433|gb|EMT29082.1|/6.73263e-81/hypothetical protein F775_20221 [Aegilops tauschii]
VsiRNA9788	TraesCS3A01G192500.1	2.5	-	-	-	-	gi|721634712|ref|XP_010230893.1|/0/PREDICTED: piezo-type mechanosensitive ion channel homolog isoform X1 [Brachypodium distachyon]
VsiRNA9788	TraesCS3A01G195500.1	3.5	K06269|1|4e-171|601|bdi:100829796|serine/threonine-protein phosphatase PP1 catalytic subunit [EC:3.1.3.16]	-	GO:0016791//phosphatase activity	-	gi|326529295|dbj|BAK01041.1|/1.53506e-172/predicted protein [Hordeum vulgare subsp. vulgare]
VsiRNA9788	TraesCS3B01G177700.1	4	K20300|1|4e-85|314|bdi:100825282|trafficking protein particle complex subunit 1	GO:0043231//intracellular membrane-bounded organelle	-	GO:0016482//cytoplasmic transport	gi|669029200|emb|CDM83325.1|/6.59905e-86/unnamed protein product [Triticum aestivum]
VsiRNA9788	TraesCS3B01G391300.1	3.5	K02920|1|3e-54|210|ats:F775_29408|large subunit ribosomal protein L36e	GO:0015934//large ribosomal subunit;GO:0016020//membrane	GO:0005198//structural molecule activity	GO:0010467//gene expression	gi|669030387|emb|CDM84897.1|/4.09783e-57/unnamed protein product [Triticum aestivum]
VsiRNA9788	TraesCS3D01G352800.1	3.5	-	GO:0015934//large ribosomal subunit;GO:0016020//membrane	GO:0005198//structural molecule activity	GO:0010467//gene expression	gi|357133377|ref|XP_003568301.1|/7.48534e-51/PREDICTED: 60S ribosomal protein L36-3 [Brachypodium distachyon]
VsiRNA9788	TraesCS3D01G352800.2	3.5	K02920|1|4e-51|200|bdi:100840421|large subunit ribosomal protein L36e	GO:0015934//large ribosomal subunit;GO:0016020//membrane	GO:0005198//structural molecule activity	GO:0010467//gene expression	gi|357133377|ref|XP_003568301.1|/2.17474e-50/PREDICTED: 60S ribosomal protein L36-3 [Brachypodium distachyon]
VsiRNA9788	TraesCS4A01G173500.1	2.5	-	-	-	-	gi|475468179|gb|EMT02263.1|/0/hypothetical protein F775_07028 [Aegilops tauschii]
VsiRNA9788	TraesCS5A01G261600.1	2.5	K13457|1|5e-98|360|gra:105787506|disease resistance protein RPM1	-	-	-	gi|475613714|gb|EMT28851.1|/0/Disease resistance RPP8-like protein 3 [Aegilops tauschii]
VsiRNA9788	TraesCS6B01G217700.1	1.5	-	-	-	-	gi|474386204|gb|EMS64961.1|/0/hypothetical protein TRIUR3_10891 [Triticum urartu]
VsiRNA9787	TraesCS5A01G129400.1	4	K03107|1|0.0|1058|ats:F775_30674|signal recognition particle subunit SRP68	GO:0048500//signal recognition particle	GO:0005048//signal sequence binding;GO:0003723//RNA binding;GO:0043021//ribonucleoprotein complex binding	GO:0006613//cotranslational protein targeting to membrane	gi|326492017|dbj|BAJ98233.1|/0/predicted protein [Hordeum vulgare subsp. vulgare]
VsiRNA9787	TraesCS5D01G086800.1	3.5	K13457|1|3e-107|391|sbi:SORBI_10g010670|disease resistance protein RPM1	-	-	-	gi|474426983|gb|EMS67760.1|/0/Disease resistance protein RPM1 [Triticum urartu]
VsiRNA9787	TraesCS5D01G167500.1	3.5	K10395|1|0.0|1889|bdi:100824732|kinesin family member 4/21/27	GO:0015630//microtubule cytoskeleton	GO:0003774//motor activity;GO:0032550	GO:0006928//cellular component movement;GO:0030198//extracellular matrix organization	gi|474019593|gb|EMS52823.1|/0/Chromosome-associated kinesin KIF4A [Triticum urartu]
VsiRNA9787	TraesCS6B01G065700.1	4	-	GO:0031224//intrinsic to membrane;GO:0030313	GO:0004930//G-protein coupled receptor activity;GO:0005231//excitatory extracellular ligand-gated ion channel activity	GO:0009314//response to radiation;GO:0007215//glutamate receptor signaling pathway;GO:0006875//cellular metal ion homeostasis;GO:0044765	gi|474174966|gb|EMS57750.1|/0/Glutamate receptor 3.3 [Triticum urartu]
VsiRNA9787	TraesCS7B01G314400.1	4	-	-	-	-	gi|475595250|gb|EMT22971.1|/0/Putative histone acetyltransferase HAC-like protein 1 [Aegilops tauschii]
VsiRNA9789	TraesCS1B01G053500.1	3.5	-	-	-	-	gi|326488511|dbj|BAJ93924.1|/9.19204e-57/predicted protein [Hordeum vulgare subsp. vulgare]
VsiRNA9789	TraesCS2B01G469900.1	2.5	K17913|1|4e-33|143|ats:F775_03145|carlactone synthase / all-trans-10'-apo-beta-carotenal 13,14-cleaving dioxygenase [EC:1.13.11.69 1.13.11.70]	-	-	-	gi|475540378|gb|EMT09589.1|/6.03836e-83/Retrovirus-related Pol polyprotein from transposon TNT 1-94 [Aegilops tauschii]
VsiRNA9789	TraesCS3B01G207800.1	3.5	-	-	-	-	gi|944046929|gb|KQJ82570.1|/1.73854e-41/hypothetical protein BRADI_5g09708 [Brachypodium distachyon]
VsiRNA9789	TraesCSU01G109400.1	3.5	K16573|1|2e-06|55.1|pda:103722329|gamma-tubulin complex component 6	-	-	-	gi|326529433|dbj|BAK04663.1|/0/predicted protein [Hordeum vulgare subsp. vulgare]
VsiRNA9795	TraesCS1D01G324600.1	3	-	-	-	-	-
VsiRNA9795	TraesCS3A01G222500.1	3	K17679|1|0.0|807|obr:102713320|ATP-dependent RNA helicase MSS116, mitochondrial [EC:3.6.4.13]	GO:0009536//plastid	GO:0003676//nucleic acid binding;GO:0042623//ATPase activity, coupled;GO:0032550	GO:0006970//response to osmotic stress	gi|475570051|gb|EMT15910.1|/0/DEAD-box ATP-dependent RNA helicase 25 [Aegilops tauschii]
VsiRNA9795	TraesCS4A01G046500.1	3.5	-	-	-	-	gi|475554112|gb|EMT12160.1|/3.51501e-178/Putative protease Do-like protein 14 [Aegilops tauschii]
VsiRNA9795	TraesCS4A01G288700.1	4	K15920|1|0.0|716|mus:103985427|beta-D-xylosidase 4 [EC:3.2.1.37]	GO:0043231//intracellular membrane-bounded organelle	GO:0016798//hydrolase activity, acting on glycosyl bonds	GO:0044238//primary metabolic process	gi|357152329|ref|XP_003576084.1|/0/PREDICTED: probable beta-D-xylosidase 7 [Brachypodium distachyon]
VsiRNA9795	TraesCS5A01G201800.1	4	-	-	-	-	gi|357158274|ref|XP_003578074.1|/0/PREDICTED: AUGMIN subunit 5 [Brachypodium distachyon]
VsiRNA9795	TraesCS6B01G384000.1	4	K04733|1|3e-154|547|ats:F775_23339|interleukin-1 receptor-associated kinase 4 [EC:2.7.11.1];K16224|4|6e-151|536|ath:AT2G19190|senescence-induced receptor-like serine/threonine-protein kinase	GO:0043231//intracellular membrane-bounded organelle	GO:0004672//protein kinase activity	GO:0006796//phosphate-containing compound metabolic process	gi|475513649|gb|EMT05641.1|/0/Putative LRR receptor-like serine/threonine-protein kinase [Aegilops tauschii]
VsiRNA9795	TraesCS7A01G227000.1	4	-	GO:0009536//plastid	-	-	gi|326516894|dbj|BAJ96439.1|/0/predicted protein [Hordeum vulgare subsp. vulgare]
VsiRNA9795	TraesCS7B01G382300.1	3.5	K17686|1|0.0|1715|ats:F775_07243|Cu+-exporting ATPase [EC:3.6.3.54]	GO:0031224//intrinsic to membrane;GO:0043231//intracellular membrane-bounded organelle	GO:0032550;GO:0046914//transition metal ion binding;GO:0019829//cation-transporting ATPase activity;GO:0022890//inorganic cation transmembrane transporter activity	GO:0000160//two-component signal transduction system (phosphorelay);GO:0010118//stomatal movement;GO:0006825//copper ion transport;GO:0009725//response to hormone stimulus	gi|326514344|dbj|BAJ96159.1|/0/predicted protein [Hordeum vulgare subsp. vulgare]
VsiRNA9795	TraesCS7B01G487400.1	4	K10908|1|4e-49|196|pda:11542588|DNA-directed RNA polymerase, mitochondrial [EC:2.7.7.6]	GO:0043231//intracellular membrane-bounded organelle	-	-	gi|81176531|ref|YP_398415.1|/2.09328e-165/orf349 (mitochondrion) [Triticum aestivum]
VsiRNA9795	TraesCS7D01G290100.1	4	K12662|1|4e-12|73.9|ota:Ot14g00400|U4/U6 small nuclear ribonucleoprotein PRP4;K03841|2|1e-11|72.0|apro:F751_2463|fructose-1,6-bisphosphatase I [EC:3.1.3.11];K03130|3|5e-10|67.0|ppp:PHYPADRAFT_215697|transcription initiation factor TFIID subunit 5;K14963|4|1e-09|65.5|bdi:100832822|COMPASS component SWD3	-	-	-	gi|326495812|dbj|BAJ90528.1|/0/predicted protein [Hordeum vulgare subsp. vulgare]
VsiRNA9795	TraesCS7D01G300600.1	4	K10908|1|8e-53|208|pda:11542588|DNA-directed RNA polymerase, mitochondrial [EC:2.7.7.6]	GO:0043231//intracellular membrane-bounded organelle	-	-	gi|578888294|gb|AHI16397.1|/4.35463e-171/orf349 (mitochondrion) [Triticum turgidum subsp. durum]
VsiRNA9795	TraesCS7D01G513600.1	3	-	-	-	-	gi|944081671|gb|KQK17023.1|/0/hypothetical protein BRADI_1g32040 [Brachypodium distachyon]
VsiRNA959	TraesCS1B01G152100.1	3.5	K07904|1|5e-114|410|dosa:Os10t0377400-01|Ras-related protein Rab-11A	GO:0043231//intracellular membrane-bounded organelle;GO:0016020//membrane	GO:0032550;GO:0019899//enzyme binding	GO:0016192//vesicle-mediated transport;GO:0035556//intracellular signal transduction;GO:0045184//establishment of protein localization	gi|326528455|dbj|BAJ93377.1|/2.1589e-115/predicted protein [Hordeum vulgare subsp. vulgare]
VsiRNA959	TraesCS4A01G354700.1	4	-	-	GO:0017111//nucleoside-triphosphatase activity;GO:0032550	GO:0009154//purine ribonucleotide catabolic process;GO:0051234//establishment of localization	gi|475588627|gb|EMT20933.1|/3.7987e-38/Pleiotropic drug resistance protein 2 [Aegilops tauschii]
VsiRNA959	TraesCS5A01G387300.1	4	K08832|1|1e-46|186|ats:F775_10320|serine/threonine-protein kinase SRPK3 [EC:2.7.11.1]	-	-	-	gi|357115286|ref|XP_003559421.1|/1.74724e-60/PREDICTED: uncharacterized protein LOC100824850 [Brachypodium distachyon]
VsiRNA959	TraesCS5B01G392400.1	4	K08832|1|7e-45|180|ats:F775_10320|serine/threonine-protein kinase SRPK3 [EC:2.7.11.1]	-	-	-	gi|357115286|ref|XP_003559421.1|/1.61092e-48/PREDICTED: uncharacterized protein LOC100824850 [Brachypodium distachyon]
VsiRNA959	TraesCS5D01G397200.1	4	K08832|1|3e-45|181|ats:F775_10320|serine/threonine-protein kinase SRPK3 [EC:2.7.11.1]	-	-	-	gi|357115286|ref|XP_003559421.1|/7.34083e-59/PREDICTED: uncharacterized protein LOC100824850 [Brachypodium distachyon]
VsiRNA9794	TraesCS1D01G348500.1	4	K18532|1|4e-32|137|vvi:100253475|adenylate kinase [EC:2.7.4.3];K17865|3|1e-27|122|smo:SELMODRAFT_270463|3-hydroxybutyryl-CoA dehydratase [EC:4.2.1.55]	GO:0043231//intracellular membrane-bounded organelle	GO:0016773//phosphotransferase activity, alcohol group as acceptor	GO:0044710;GO:0019321//pentose metabolic process	gi|326520099|dbj|BAK03974.1|/9.54802e-62/predicted protein [Hordeum vulgare subsp. vulgare]
VsiRNA9794	TraesCS3A01G098700.1	3.5	-	-	-	-	gi|669027879|emb|CDM81469.1|/2.11241e-50/unnamed protein product [Triticum aestivum]
VsiRNA9794	TraesCS3A01G211200.1	4	-	-	-	-	gi|669029151|emb|CDM83260.1|/3.15176e-25/unnamed protein product [Triticum aestivum]
VsiRNA9794	TraesCS3B01G539800.1	4	K00799|1|3e-88|325|ats:F775_30165|glutathione S-transferase [EC:2.5.1.18]	-	GO:0016740//transferase activity	-	gi|669030463|emb|CDM84998.1|/1.01497e-111/unnamed protein product [Triticum aestivum]
VsiRNA9794	TraesCS3D01G308400.1	4	-	-	GO:0004672//protein kinase activity;GO:0032550	GO:0006796//phosphate-containing compound metabolic process;GO:0006464//cellular protein modification process	gi|475520349|gb|EMT06466.1|/0/Casein kinase I isoform alpha [Aegilops tauschii]
VsiRNA9794	TraesCS4A01G277500.1	4	-	-	-	-	gi|326501154|dbj|BAJ98808.1|/4.72513e-79/predicted protein [Hordeum vulgare subsp. vulgare]
VsiRNA9794	TraesCS4A01G499900.1	4	-	-	-	-	gi|475542709|gb|EMT10019.1|/1.97575e-102/hypothetical protein F775_05162 [Aegilops tauschii]
VsiRNA9794	TraesCS4A01G499900.2	4	K12581|1|3e-15|84.7|bna:106383523|CCR4-NOT transcription complex subunit 7/8	-	-	-	gi|475542709|gb|EMT10019.1|/1.83431e-102/hypothetical protein F775_05162 [Aegilops tauschii]
VsiRNA9794	TraesCS4B01G124100.1	4	-	-	-	-	gi|474105797|gb|EMS55449.1|/1.72548e-46/hypothetical protein TRIUR3_14018 [Triticum urartu]
VsiRNA9794	TraesCS4B01G124100.2	4	-	-	-	-	gi|474105797|gb|EMS55449.1|/1.15909e-45/hypothetical protein TRIUR3_14018 [Triticum urartu]
VsiRNA9794	TraesCS4D01G211300.1	3.5	-	-	GO:0036094//small molecule binding;GO:0004672//protein kinase activity;GO:1901363;GO:0097159//organic cyclic compound binding	-	gi|721623336|ref|XP_010228820.1|/0/PREDICTED: serine/threonine-protein kinase ATG1c-like isoform X2 [Brachypodium distachyon]
VsiRNA9794	TraesCS4D01G211300.2	3.5	-	-	GO:0036094//small molecule binding;GO:0004672//protein kinase activity;GO:1901363;GO:0097159//organic cyclic compound binding	-	gi|357120140|ref|XP_003561787.1|/0/PREDICTED: serine/threonine-protein kinase ATG1c-like isoform X1 [Brachypodium distachyon]
VsiRNA9794	TraesCS5A01G220000.1	4	K03252|1|0.0|1493|ats:F775_27713|translation initiation factor 3 subunit C	GO:0043234//protein complex;GO:0043231//intracellular membrane-bounded organelle;GO:0044444//cytoplasmic part	GO:0008135//translation factor activity, nucleic acid binding	GO:0006412//translation	gi|473750408|gb|EMS45627.1|/0/Eukaryotic translation initiation factor 3 subunit C [Triticum urartu]
VsiRNA9794	TraesCS5B01G079300.1	4	K12858|1|0.0|917|sbi:SORBI_01g010590|ATP-dependent RNA helicase DDX23/PRP28 [EC:3.6.4.13]	GO:0043231//intracellular membrane-bounded organelle	GO:0003676//nucleic acid binding;GO:0042623//ATPase activity, coupled;GO:0032550	GO:0006396//RNA processing	gi|992279554|gb|KXG37745.1|/0/hypothetical protein SORBI_001G119900 [Sorghum bicolor]
VsiRNA9794	TraesCS5B01G219100.1	4	K03252|1|0.0|1493|ats:F775_27713|translation initiation factor 3 subunit C	GO:0043234//protein complex;GO:0043231//intracellular membrane-bounded organelle;GO:0044444//cytoplasmic part	GO:0008135//translation factor activity, nucleic acid binding	GO:0006412//translation	gi|475626301|gb|EMT33287.1|/0/Eukaryotic translation initiation factor 3 subunit C [Aegilops tauschii]
VsiRNA9794	TraesCS7A01G042600.1	3.5	-	-	GO:0046872//metal ion binding;GO:0016491//oxidoreductase activity	-	gi|326514218|dbj|BAJ92259.1|/0/predicted protein [Hordeum vulgare subsp. vulgare]
VsiRNA9794	TraesCS7A01G042600.2	3.5	K13029|1|4e-79|296|sita:101784688|4-hydroxyphenylacetaldehyde oxime monooxygenase [EC:1.14.14.37]	-	GO:0046914//transition metal ion binding;GO:0016491//oxidoreductase activity;GO:0046906//tetrapyrrole binding	GO:0044710	gi|474073118|gb|EMS54446.1|/4.98489e-116/4-hydroxyphenylacetaldehyde oxime monooxygenase [Triticum urartu]
VsiRNA9794	TraesCS7B01G134700.1	4	K02259|1|0.0|716|bdi:100832063|cytochrome c oxidase assembly protein subunit 15	GO:0005746//mitochondrial respiratory chain	GO:0015002//heme-copper terminal oxidase activity	GO:0006783//heme biosynthetic process;GO:0022904//respiratory electron transport chain	gi|326501946|dbj|BAK06465.1|/0/predicted protein [Hordeum vulgare subsp. vulgare]
VsiRNA9794	TraesCS7D01G133900.1	3	-	GO:0009536//plastid	GO:0016798//hydrolase activity, acting on glycosyl bonds;GO:0005488//binding	GO:0044238//primary metabolic process	gi|937926267|dbj|BAT01184.1|/0/Os07g0420700, partial [Oryza sativa Japonica Group]
VsiRNA9794	TraesCS7D01G133900.2	3	K01187|1|0.0|1473|dosa:Os07t0421300-01|alpha-glucosidase [EC:3.2.1.20];K05546|4|2e-88|328|olu:OSTLU_429|alpha 1,3-glucosidase [EC:3.2.1.84]	GO:0009536//plastid	GO:0016798//hydrolase activity, acting on glycosyl bonds;GO:0005488//binding	GO:0044238//primary metabolic process	gi|218199495|gb|EEC81922.1|/0/hypothetical protein OsI_25772 [Oryza sativa Indica Group]
VsiRNA9797	TraesCS1A01G023000.1	4	-	-	-	-	gi|53792098|dbj|BAD52731.1|/1.05026e-43/hypothetical protein [Oryza sativa Japonica Group]
VsiRNA9797	TraesCS1B01G461100.1	3.5	-	-	-	-	gi|474105754|gb|EMS55439.1|/4.62111e-56/hypothetical protein TRIUR3_31963 [Triticum urartu]
VsiRNA9797	TraesCS2A01G487500.1	4	K10405|1|2e-74|282|ats:F775_15764|kinesin family member C1;K10406|2|2e-74|282|vvi:100249019|kinesin family member C2/C3	GO:0015630//microtubule cytoskeleton;GO:0016020//membrane	GO:0032550;GO:0003774//motor activity;GO:0005515//protein binding	GO:0044710;GO:0009856//pollination;GO:0006928//cellular component movement;GO:0000904//cell morphogenesis involved in differentiation	gi|721695568|ref|XP_010240574.1|/0/PREDICTED: kinesin-like calmodulin-binding protein homolog [Brachypodium distachyon]
VsiRNA9797	TraesCS2D01G085000.1	3.5	K10523|1|4e-16|85.5|sita:101775506|speckle-type POZ protein	-	-	-	gi|475621170|gb|EMT31374.1|/5.33802e-38/hypothetical protein F775_04185 [Aegilops tauschii]
VsiRNA9797	TraesCS2D01G170200.1	4	-	GO:0043231//intracellular membrane-bounded organelle	GO:0003824//catalytic activity	-	gi|326500270|dbj|BAK06224.1|/2.95203e-165/predicted protein [Hordeum vulgare subsp. vulgare]
VsiRNA9797	TraesCS2D01G170200.2	4	-	GO:0043231//intracellular membrane-bounded organelle	GO:0003824//catalytic activity	-	gi|326500270|dbj|BAK06224.1|/3.79559e-165/predicted protein [Hordeum vulgare subsp. vulgare]
VsiRNA9797	TraesCS3B01G269800.1	3	-	-	GO:0008324//cation transmembrane transporter activity	GO:0006812//cation transport;GO:0044763	gi|670020928|emb|CDJ26395.1|/0/unnamed protein product [Triticum aestivum]
VsiRNA9797	TraesCS3D01G245900.1	4	-	-	-	-	gi|225593669|gb|ACN96318.1|/8.51667e-99/Di19 family protein [Triticum aestivum]
VsiRNA9797	TraesCS3D01G245900.2	4	K15697|1|9e-27|121|egu:105052562|RING finger protein 114 [EC:2.3.2.27]	-	-	-	gi|225593669|gb|ACN96318.1|/3.60591e-118/Di19 family protein [Triticum aestivum]
VsiRNA9797	TraesCS4A01G414000.1	3	-	-	-	-	gi|125542412|gb|EAY88551.1|/5.51978e-100/hypothetical protein OsI_10026 [Oryza sativa Indica Group]
VsiRNA9797	TraesCS4A01G414000.2	3	-	-	-	-	gi|115450729|ref|NP_001048965.1|/4.27511e-100/Os03g0148000 [Oryza sativa Japonica Group]
VsiRNA9797	TraesCS4A01G477300.1	4	K19613|1|1e-54|215|tcc:TCM_005824|leucine-rich repeat protein SHOC2;K15078|3|5e-50|200|gra:105772718|structure-specific endonuclease subunit SLX1 [EC:3.6.1.-]	-	GO:0032550	GO:0006950//response to stress	gi|475623378|gb|EMT32193.1|/0/Putative disease resistance RPP13-like protein 1 [Aegilops tauschii]
VsiRNA9797	TraesCS4B01G314700.1	3	-	-	-	-	gi|514822069|ref|XP_004985705.1|/8.643e-98/PREDICTED: UPF0496 protein 3 isoform X3 [Setaria italica]
VsiRNA9797	TraesCS4D01G358500.1	4	K00422|1|0.0|976|ats:F775_25689|polyphenol oxidase [EC:1.10.3.1]	-	-	-	gi|475556248|gb|EMT12603.1|/0/Polyphenol oxidase, chloroplastic [Aegilops tauschii]
VsiRNA9797	TraesCS5A01G078600.1	4	-	-	-	-	gi|474419431|gb|EMS67441.1|/0/hypothetical protein TRIUR3_28004 [Triticum urartu]
VsiRNA9797	TraesCS5A01G156400.1	4	-	GO:0043231//intracellular membrane-bounded organelle;GO:0016020//membrane	GO:0004672//protein kinase activity;GO:0032550	GO:0006464//cellular protein modification process	gi|475624778|gb|EMT32747.1|/0/Putative LRR receptor-like serine/threonine-protein kinase [Aegilops tauschii]
VsiRNA9797	TraesCS5A01G173700.1	3	K13356|1|4e-11|69.3|aip:107615469|alcohol-forming fatty acyl-CoA reductase [EC:1.2.1.84]	GO:0009507//chloroplast	-	-	gi|473740781|gb|EMS45360.1|/4.7043e-96/hypothetical protein TRIUR3_23461 [Triticum urartu]
VsiRNA9797	TraesCS5A01G199700.1	4	K15164|1|6e-173|608|aly:ARALYDRAFT_314757|mediator of RNA polymerase II transcription subunit 13;K01895|2|8e-32|140|vcn:VOLCADRAFT_103924|acetyl-CoA synthetase [EC:6.2.1.1]	-	GO:0003824//catalytic activity	-	gi|326508732|dbj|BAJ95888.1|/0/predicted protein [Hordeum vulgare subsp. vulgare]
VsiRNA9797	TraesCS5A01G221100.1	3	K01081|1|2e-58|228|gsl:Gasu_60230|5'-nucleotidase [EC:3.1.3.5]	GO:0043231//intracellular membrane-bounded organelle	GO:0043169//cation binding	-	gi|473942471|gb|EMS50404.1|/0/hypothetical protein TRIUR3_04288 [Triticum urartu]
VsiRNA9797	TraesCS5B01G274000.1	4	-	-	-	-	gi|960487953|ref|XP_014758454.1|/0/PREDICTED: uncharacterized protein LOC100835663 isoform X3 [Brachypodium distachyon]
VsiRNA9797	TraesCS5B01G274000.2	4	K10706|1|0.0|3916|bdi:100835663|senataxin [EC:3.6.4.-]	-	-	-	gi|721688064|ref|XP_010239413.1|/0/PREDICTED: uncharacterized protein LOC100835663 isoform X1 [Brachypodium distachyon]
VsiRNA9797	TraesCS5B01G449100.1	4	-	-	-	-	gi|473794656|gb|EMS46473.1|/4.25416e-118/hypothetical protein TRIUR3_02704 [Triticum urartu]
VsiRNA9797	TraesCS5B01G538600.1	4	K13420|1|5e-178|626|tcc:TCM_029651|LRR receptor-like serine/threonine-protein kinase FLS2 [EC:2.7.11.1]	-	-	-	gi|475623664|gb|EMT32317.1|/0/Putative LRR receptor-like serine/threonine-protein kinase [Aegilops tauschii]
VsiRNA9797	TraesCS5D01G013900.1	4	K18726|1|3e-25|117|ats:F775_00825|FAS-associated factor 2;K08669|2|1e-06|55.8|crb:CARUB_v10000993mg|HtrA serine peptidase 2 [EC:3.4.21.108]	-	-	-	gi|326494366|dbj|BAJ90452.1|/0/predicted protein [Hordeum vulgare subsp. vulgare]
VsiRNA9797	TraesCS5D01G064800.1	4	K03164|1|5e-166|585|ats:F775_00124|DNA topoisomerase II [EC:5.99.1.3]	GO:0043232	GO:0003677//DNA binding;GO:0036094//small molecule binding;GO:0003824//catalytic activity	GO:0006259//DNA metabolic process	gi|475419593|gb|EMT01052.1|/2.42073e-165/DNA topoisomerase 2 [Aegilops tauschii]
VsiRNA9797	TraesCS5D01G282000.2	4	-	-	-	-	gi|960487951|ref|XP_014758453.1|/0/PREDICTED: uncharacterized protein LOC100835663 isoform X2 [Brachypodium distachyon]
VsiRNA9797	TraesCS6A01G182500.1	3.5	K08776|1|0.0|1666|ats:F775_28715|puromycin-sensitive aminopeptidase [EC:3.4.11.-]	GO:0016020//membrane	GO:0046914//transition metal ion binding;GO:0008238//exopeptidase activity	GO:0019538//protein metabolic process	gi|326516858|dbj|BAJ96421.1|/0/predicted protein [Hordeum vulgare subsp. vulgare]
VsiRNA9797	TraesCS6B01G239600.1	4	-	-	-	-	gi|670444265|ref|XP_008662556.1|/1.51018e-06/PREDICTED: uncharacterized protein LOC100384299 [Zea mays]
VsiRNA9797	TraesCS6B01G443300.1	3	K09873|1|2e-133|478|sita:101770725|aquaporin TIP;K15078|3|3e-96|354|gra:105772718|structure-specific endonuclease subunit SLX1 [EC:3.6.1.-]	-	-	-	gi|475615320|gb|EMT29395.1|/0/Disease resistance protein RGA2 [Aegilops tauschii]
VsiRNA9797	TraesCS6B01G452600.2	3.5	-	-	-	-	gi|475577518|gb|EMT17831.1|/4.17087e-110/hypothetical protein F775_31241 [Aegilops tauschii]
VsiRNA9797	TraesCS6D01G098200.1	4	K06236|1|5e-13|77.0|cvr:CHLNCDRAFT_141917|collagen, type I, alpha;K14491|2|1e-10|69.3|egr:104438420|two-component response regulator ARR-B family	-	-	-	gi|475610668|gb|EMT27812.1|/0/Putative Myb family transcription factor [Aegilops tauschii]
VsiRNA9797	TraesCS6D01G205000.1	4	-	-	-	-	gi|475570388|gb|EMT16010.1|/6.61358e-76/hypothetical protein F775_20779 [Aegilops tauschii]
VsiRNA9797	TraesCS6D01G205000.2	4	-	-	-	-	gi|326529629|dbj|BAK04761.1|/4.22273e-83/predicted protein [Hordeum vulgare subsp. vulgare]
VsiRNA9797	TraesCS6D01G205000.3	4	-	-	-	-	gi|475570388|gb|EMT16010.1|/5.89982e-93/hypothetical protein F775_20779 [Aegilops tauschii]
VsiRNA9797	TraesCS7A01G008400.1	3	K13457|1|6e-63|241|ats:F775_08345|disease resistance protein RPM1	-	-	-	gi|475598902|gb|EMT24075.1|/9.37448e-103/Disease resistance protein RPP13 [Aegilops tauschii]
VsiRNA9797	TraesCS7A01G008500.1	3	K13457|1|0.0|716|ats:F775_08345|disease resistance protein RPM1	-	-	-	gi|475598902|gb|EMT24075.1|/0/Disease resistance protein RPP13 [Aegilops tauschii]
VsiRNA9797	TraesCS7A01G209600.1	4	-	-	-	-	gi|475564940|gb|EMT14652.1|/3.04695e-172/hypothetical protein F775_31311 [Aegilops tauschii]
VsiRNA9797	TraesCS7A01G209600.2	4	-	-	-	-	gi|475564940|gb|EMT14652.1|/1.26136e-170/hypothetical protein F775_31311 [Aegilops tauschii]
VsiRNA9797	TraesCS7A01G209600.3	4	K11593|1|3e-13|78.2|vvi:100253740|eukaryotic translation initiation factor 2C	-	-	-	gi|475564940|gb|EMT14652.1|/3.23027e-174/hypothetical protein F775_31311 [Aegilops tauschii]
VsiRNA9797	TraesCS7B01G116500.1	4	K11593|1|3e-13|78.2|vvi:100253740|eukaryotic translation initiation factor 2C	-	-	-	gi|475564940|gb|EMT14652.1|/6.49356e-175/hypothetical protein F775_31311 [Aegilops tauschii]
VsiRNA9797	TraesCS7B01G380500.1	4	K00134|1|0.0|670|ats:F775_28075|glyceraldehyde 3-phosphate dehydrogenase [EC:1.2.1.12]	GO:0043231//intracellular membrane-bounded organelle	GO:0016620//oxidoreductase activity, acting on the aldehyde or oxo group of donors, NAD or NADP as acceptor;GO:0046914//transition metal ion binding;GO:0000166//nucleotide binding	GO:0044710;GO:0048364//root development;GO:0019318//hexose metabolic process;GO:0055081//anion homeostasis;GO:0048229//gametophyte development;GO:0003006//developmental process involved in reproduction	gi|326503676|dbj|BAJ86344.1|/0/predicted protein [Hordeum vulgare subsp. vulgare]
VsiRNA9797	TraesCS7D01G008200.2	3	K13457|1|2e-69|263|ats:F775_08345|disease resistance protein RPM1	-	-	-	gi|475598902|gb|EMT24075.1|/3.7212e-136/Disease resistance protein RPP13 [Aegilops tauschii]
VsiRNA9797	TraesCS7D01G211500.1	4	K11593|1|2e-13|78.6|vvi:100253740|eukaryotic translation initiation factor 2C	-	-	-	gi|475564940|gb|EMT14652.1|/8.67395e-180/hypothetical protein F775_31311 [Aegilops tauschii]
VsiRNA9797	TraesCS7D01G476500.2	3.5	K04733|1|1e-98|361|bdi:104584424|interleukin-1 receptor-associated kinase 4 [EC:2.7.11.1]	-	-	-	gi|475565823|gb|EMT14885.1|/0/Putative disease resistance protein RGA1 [Aegilops tauschii]
VsiRNA9797	TraesCSU01G167500.1	4	-	-	-	-	gi|357127142|ref|XP_003565244.1|/0/PREDICTED: uncharacterized protein LOC100836941 [Brachypodium distachyon]
VsiRNA9796	TraesCS1A01G153800.1	4	-	-	-	-	gi|721670650|ref|XP_010236610.1|/5.28625e-100/PREDICTED: uncharacterized protein LOC104584155 [Brachypodium distachyon]
VsiRNA9796	TraesCS1D01G152200.1	4	-	-	-	-	gi|721670650|ref|XP_010236610.1|/5.90526e-91/PREDICTED: uncharacterized protein LOC104584155 [Brachypodium distachyon]
VsiRNA9796	TraesCS4A01G450300.1	4	K04733|1|1e-66|255|dosa:Os05t0258400-00|interleukin-1 receptor-associated kinase 4 [EC:2.7.11.1]	-	-	-	gi|475522389|gb|EMT06735.1|/0/Putative LRR receptor-like serine/threonine-protein kinase [Aegilops tauschii]
VsiRNA9796	TraesCS4B01G119600.1	4	-	GO:0031224//intrinsic to membrane;GO:0044464//cell part	GO:0015297//antiporter activity;GO:0032550	GO:0051234//establishment of localization	gi|326516020|dbj|BAJ88033.1|/0/predicted protein [Hordeum vulgare subsp. vulgare]
VsiRNA9796	TraesCS4D01G162000.1	4	K00432|1|5e-91|333|bdi:100827410|glutathione peroxidase [EC:1.11.1.9]	GO:0043231//intracellular membrane-bounded organelle;GO:0044444//cytoplasmic part;GO:0016020//membrane	GO:0004601//peroxidase activity	GO:0009687//abscisic acid metabolic process;GO:0009404//toxin metabolic process;GO:0009664//plant-type cell wall organization;GO:0003006//developmental process involved in reproduction;GO:0006950//response to stress;GO:0000904//cell morphogenesis involved in differentiation	gi|536709419|gb|AGU41827.1|/2.75286e-96/glutathione peroxidase W69 mutant [Triticum aestivum]
VsiRNA9796	TraesCS6A01G352800.1	4	K04733|1|0.0|740|ats:F775_14343|interleukin-1 receptor-associated kinase 4 [EC:2.7.11.1]	GO:0043231//intracellular membrane-bounded organelle	GO:0004674//protein serine/threonine kinase activity;GO:0097159//organic cyclic compound binding;GO:1901363;GO:0036094//small molecule binding	GO:0050896//response to stimulus;GO:0006796//phosphate-containing compound metabolic process	gi|475539262|gb|EMT09374.1|/0/Lectin-domain containing receptor kinase A4.2 [Aegilops tauschii]
VsiRNA9796	TraesCS6B01G012800.1	3.5	K06236|1|5e-13|76.3|cvr:CHLNCDRAFT_141917|collagen, type I, alpha;K14491|2|4e-09|63.2|nnu:104599127|two-component response regulator ARR-B family	-	-	-	gi|721651719|ref|XP_010233652.1|/1.39653e-82/PREDICTED: probable transcription factor KAN2 isoform X1 [Brachypodium distachyon]
VsiRNA9796	TraesCS6D01G333700.1	4	-	GO:0043231//intracellular membrane-bounded organelle	GO:0004672//protein kinase activity;GO:0032550	GO:0006796//phosphate-containing compound metabolic process;GO:0006464//cellular protein modification process	gi|475566928|gb|EMT15147.1|/0/Putative LRR receptor-like serine/threonine-protein kinase [Aegilops tauschii]
VsiRNA9796	TraesCS7A01G073300.1	4	-	-	-	-	gi|474446112|gb|EMS68625.1|/1.38348e-60/hypothetical protein TRIUR3_26594 [Triticum urartu]
VsiRNA9796	TraesCS7A01G073300.2	4	-	-	-	-	gi|474243757|gb|EMS59894.1|/1.8328e-59/hypothetical protein TRIUR3_16939 [Triticum urartu]
VsiRNA9796	TraesCS7A01G073300.3	4	-	-	-	-	gi|474243757|gb|EMS59894.1|/2.28977e-59/hypothetical protein TRIUR3_16939 [Triticum urartu]
VsiRNA9796	TraesCS7A01G073300.4	4	-	-	-	-	gi|474119983|gb|EMS56031.1|/4.36325e-34/hypothetical protein TRIUR3_17933 [Triticum urartu]
VsiRNA9796	TraesCS7A01G508800.1	4	K18834|1|1e-17|91.7|pxb:103955058|WRKY transcription factor 1	-	-	-	gi|394997085|gb|AFN44008.1|/6.1931e-136/WRKY79 transcription factor [Triticum aestivum]
VsiRNA9799	TraesCS3B01G024900.1	4	K14442|1|0.0|1978|bdi:100830414|ATP-dependent RNA helicase DHX36 [EC:3.6.4.13]	-	-	-	gi|669027205|emb|CDM80477.1|/0/unnamed protein product [Triticum aestivum]
VsiRNA9799	TraesCS3D01G025600.1	4	K14442|1|0.0|1941|bdi:100830414|ATP-dependent RNA helicase DHX36 [EC:3.6.4.13]	-	-	-	gi|326509123|dbj|BAJ86954.1|/0/predicted protein [Hordeum vulgare subsp. vulgare]
VsiRNA9799	TraesCS7A01G345200.1	4	-	-	-	-	gi|475611430|gb|EMT28079.1|/1.07836e-173/Putative Myb family transcription factor [Aegilops tauschii]
VsiRNA9799	TraesCS7A01G345200.2	4	K14833|1|2e-14|82.0|ats:F775_03537|nucleolar complex protein 2;K06236|2|7e-13|76.6|cvr:CHLNCDRAFT_141917|collagen, type I, alpha;K14491|3|5e-11|70.5|bna:106420511|two-component response regulator ARR-B family	-	-	-	gi|475611430|gb|EMT28079.1|/2.35234e-176/Putative Myb family transcription factor [Aegilops tauschii]
VsiRNA9800	TraesCS3B01G213800.1	4	K01681|1|0.0|1277|ats:F775_31273|aconitate hydratase [EC:4.2.1.3]	-	GO:0051536//iron-sulfur cluster binding	-	gi|475599722|gb|EMT24311.1|/0/Putative aconitate hydratase, cytoplasmic [Aegilops tauschii]
VsiRNA9800	TraesCS4A01G351600.1	4	K04733|1|0.0|911|ats:F775_13824|interleukin-1 receptor-associated kinase 4 [EC:2.7.11.1]	GO:0043231//intracellular membrane-bounded organelle	GO:0046872//metal ion binding;GO:0001871;GO:0004672//protein kinase activity;GO:0032550	GO:0006796//phosphate-containing compound metabolic process;GO:0006464//cellular protein modification process	gi|475540125|gb|EMT09541.1|/0/Wall-associated receptor kinase 5 [Aegilops tauschii]
VsiRNA9800	TraesCS4D01G159600.1	4	-	GO:0043231//intracellular membrane-bounded organelle	-	GO:0007049//cell cycle;GO:0006351//transcription, DNA-dependent	gi|326510877|dbj|BAJ91786.1|/0/predicted protein, partial [Hordeum vulgare subsp. vulgare]
VsiRNA9800	TraesCS5A01G233600.1	4	-	GO:0043231//intracellular membrane-bounded organelle	GO:0046914//transition metal ion binding	GO:0009555//pollen development;GO:0003006//developmental process involved in reproduction;GO:0009856//pollination	gi|326531364|dbj|BAK05033.1|/0/predicted protein [Hordeum vulgare subsp. vulgare]
VsiRNA9800	TraesCS7A01G214300.1	3.5	K04733|1|2e-108|394|egu:105036890|interleukin-1 receptor-associated kinase 4 [EC:2.7.11.1]	GO:0043231//intracellular membrane-bounded organelle	GO:0016772//transferase activity, transferring phosphorus-containing groups	-	gi|357147819|ref|XP_003574499.1|/0/PREDICTED: probable inactive receptor kinase RLK902 [Brachypodium distachyon]
VsiRNA9802	TraesCS1A01G107200.1	4	-	GO:0043231//intracellular membrane-bounded organelle	GO:0015405;GO:0016462//pyrophosphatase activity	GO:0006818//hydrogen transport	gi|326500296|dbj|BAK06237.1|/0/predicted protein [Hordeum vulgare subsp. vulgare]
VsiRNA9802	TraesCS1D01G236900.1	3	K01868|1|0.0|933|dosa:Os08t0295300-01|threonyl-tRNA synthetase [EC:6.1.1.3]	GO:0043231//intracellular membrane-bounded organelle;GO:0071944//cell periphery;GO:0044444//cytoplasmic part;GO:0016020//membrane	GO:0097159//organic cyclic compound binding;GO:0004812//aminoacyl-tRNA ligase activity;GO:1901363;GO:0036094//small molecule binding	GO:0006418//tRNA aminoacylation for protein translation	gi|115475758|ref|NP_001061475.1|/0/Os08g0295300 [Oryza sativa Japonica Group]
VsiRNA9802	TraesCS2A01G076900.1	3.5	-	-	-	-	gi|326488243|dbj|BAJ93790.1|/8.20795e-77/predicted protein [Hordeum vulgare subsp. vulgare]
VsiRNA9802	TraesCS2D01G075500.1	3.5	-	-	-	-	gi|326488243|dbj|BAJ93790.1|/1.54795e-75/predicted protein [Hordeum vulgare subsp. vulgare]
VsiRNA9802	TraesCS2D01G503500.1	4	K13457|1|2e-68|261|ats:F775_15460|disease resistance protein RPM1	-	-	-	gi|475623096|gb|EMT32102.1|/3.54088e-178/Cysteine-rich receptor-like protein kinase 25 [Aegilops tauschii]
VsiRNA9802	TraesCS6B01G099900.1	4	-	-	-	-	gi|475608831|gb|EMT27166.1|/0/Mitogen-activated protein kinase kinase 1 [Aegilops tauschii]
VsiRNA9805	TraesCS3A01G146400.1	4	-	-	-	-	gi|669029207|emb|CDM83341.1|/0/unnamed protein product [Triticum aestivum]
VsiRNA9809	TraesCS7A01G389100.1	3	-	GO:0044464//cell part	-	-	gi|326526553|dbj|BAJ97293.1|/0/predicted protein [Hordeum vulgare subsp. vulgare]
VsiRNA9809	TraesCS7A01G389100.2	3	K20360|1|6e-24|112|egu:105051472|TBC1 domain family member 2	GO:0044464//cell part	-	-	gi|326526553|dbj|BAJ97293.1|/4.72309e-172/predicted protein [Hordeum vulgare subsp. vulgare]
VsiRNA9811	TraesCS1B01G012800.1	4	-	-	-	-	gi|475575914|gb|EMT17391.1|/0/Putative disease resistance protein RGA4 [Aegilops tauschii]
VsiRNA9811	TraesCS3D01G536400.1	4	K12189|1|9e-76|282|bdi:100832710|ESCRT-II complex subunit VPS25	-	-	-	gi|669031920|emb|CDM87139.1|/3.41128e-82/unnamed protein product [Triticum aestivum]
VsiRNA9811	TraesCS7A01G503600.1	4	-	GO:0043231//intracellular membrane-bounded organelle	-	-	gi|474376824|gb|EMS64218.1|/1.18237e-35/hypothetical protein TRIUR3_13515 [Triticum urartu]
VsiRNA9811	TraesCS7B01G068100.1	4	K09496|1|0.0|884|bdi:100840540|T-complex protein 1 subunit delta	GO:0043231//intracellular membrane-bounded organelle	GO:0005515//protein binding;GO:0032550	GO:0044267//cellular protein metabolic process;GO:0010038//response to metal ion	gi|326526545|dbj|BAJ97289.1|/0/predicted protein [Hordeum vulgare subsp. vulgare]
VsiRNA9810	TraesCS5B01G027200.1	4	-	-	-	-	gi|474172218|gb|EMS57641.1|/0/Retrovirus-related Pol polyprotein from transposon TNT 1-94 [Triticum urartu]
VsiRNA9810	TraesCS6D01G277600.1	2.5	K03036|1|1e-21|103|aly:ARALYDRAFT_336019|26S proteasome regulatory subunit N6;K12951|2|3e-07|55.5|smo:SELMODRAFT_448085|cation-transporting P-type ATPase D [EC:3.6.3.-]	-	-	-	gi|474022865|gb|EMS52933.1|/9.08458e-76/hypothetical protein TRIUR3_31283 [Triticum urartu]
VsiRNA9813	TraesCS3A01G432900.1	4	K09260|1|2e-32|138|zma:100272251|MADS-box transcription enhancer factor 2A;K09264|4|1e-15|83.2|egu:105042149|MADS-box transcription factor, plant	GO:0043231//intracellular membrane-bounded organelle	-	GO:0006351//transcription, DNA-dependent	gi|298704708|gb|ADI96237.1|/1.42734e-56/ODDSOC1 [Hordeum vulgare subsp. vulgare]
VsiRNA9813	TraesCS5A01G427100.1	4	-	-	-	-	gi|326523899|dbj|BAJ96960.1|/8.14675e-119/predicted protein [Hordeum vulgare subsp. vulgare]
VsiRNA9817	TraesCS1B01G337800.1	4	-	-	-	-	gi|474387061|gb|EMS65052.1|/0/hypothetical protein TRIUR3_18947 [Triticum urartu]
VsiRNA9817	TraesCS2A01G309900.1	4	K05016|1|0.0|1197|bdi:100833463|chloride channel 7	GO:0044464//cell part;GO:0016020//membrane	GO:0005216//ion channel activity	GO:0044765	gi|321496068|gb|ADW93911.1|/0/chloride channel 1 [Hordeum vulgare subsp. vulgare]
VsiRNA9817	TraesCS2A01G586100.1	4	K06694|1|4e-14|79.7|zma:100284046|26S proteasome non-ATPase regulatory subunit 10	GO:0005618//cell wall;GO:0043231//intracellular membrane-bounded organelle;GO:0016020//membrane	GO:0046872//metal ion binding;GO:0005543//phospholipid binding;GO:0043168	GO:0006950//response to stress;GO:0044238//primary metabolic process;GO:0010038//response to metal ion	gi|326491759|dbj|BAJ94357.1|/1.13291e-150/predicted protein [Hordeum vulgare subsp. vulgare]
VsiRNA9817	TraesCS3B01G017600.1	2.5	-	-	GO:0005488//binding	-	gi|835973539|ref|XP_012701411.1|/0/PREDICTED: uncharacterized protein LOC101757737 [Setaria italica]
VsiRNA9817	TraesCS3B01G521100.1	3	K05283|1|1e-27|123|ats:F775_00441|phosphatidylinositol glycan, class W [EC:2.3.-.-];K01783|2|4e-14|78.6|ats:F775_31278|ribulose-phosphate 3-epimerase [EC:5.1.3.1];K08472|3|2e-10|66.2|ats:F775_25494|mlo protein	-	-	-	gi|475621984|gb|EMT31698.1|/9.06673e-63/Putative serine/threonine-protein kinase receptor [Aegilops tauschii]
VsiRNA9817	TraesCS4A01G039200.1	3	-	-	-	-	gi|474397803|gb|EMS65827.1|/2.12794e-121/hypothetical protein TRIUR3_33044 [Triticum urartu]
VsiRNA9817	TraesCS4A01G442900.1	2.5	-	GO:0031231//intrinsic to peroxisomal membrane;GO:0009536//plastid	-	GO:0007031//peroxisome organization	gi|357125308|ref|XP_003564336.1|/9.60405e-123/PREDICTED: peroxisomal membrane protein 11-5 [Brachypodium distachyon]
VsiRNA9817	TraesCS4A01G442900.2	2.5	K13352|1|1e-85|316|spen:107001950|peroxin-11B	GO:0031231//intrinsic to peroxisomal membrane;GO:0009536//plastid	-	GO:0007031//peroxisome organization	gi|357125308|ref|XP_003564336.1|/5.50876e-102/PREDICTED: peroxisomal membrane protein 11-5 [Brachypodium distachyon]
VsiRNA9817	TraesCS4B01G354500.1	4	K10683|1|3e-101|370|cic:CICLE_v10014038mg|BRCA1-associated RING domain protein 1;K11000|2|9e-100|365|bvg:104900835|callose synthase [EC:2.4.1.-];K17285|3|2e-76|288|aly:ARALYDRAFT_330113|selenium-binding protein 1;K19589|5|3e-69|264|adu:107494680|release factor glutamine methyltransferase [EC:2.1.1.297]	-	-	-	gi|357141422|ref|XP_003572219.1|/0/PREDICTED: pentatricopeptide repeat-containing protein At5g66520-like [Brachypodium distachyon]
VsiRNA9817	TraesCS5A01G120400.1	2	-	-	-	-	gi|514739981|ref|XP_004959520.1|/9.92537e-42/PREDICTED: uncharacterized protein LOC101776832 [Setaria italica]
VsiRNA9817	TraesCS5A01G134400.1	2	-	-	-	-	gi|835909048|ref|XP_012700538.1|/1.76713e-69/PREDICTED: uncharacterized protein LOC101783282, partial [Setaria italica]
VsiRNA9817	TraesCS5D01G433900.1	4	K10436|1|1e-19|98.2|ats:F775_08096|microtubule-associated protein, RP/EB family	-	-	-	gi|475620641|gb|EMT31182.1|/9.62655e-100/hypothetical protein F775_24568 [Aegilops tauschii]
VsiRNA9817	TraesCS7A01G056300.1	2	K13352|1|1e-100|366|spen:107001950|peroxin-11B	GO:0031231//intrinsic to peroxisomal membrane;GO:0009536//plastid	-	GO:0007031//peroxisome organization	gi|357125308|ref|XP_003564336.1|/3.64953e-122/PREDICTED: peroxisomal membrane protein 11-5 [Brachypodium distachyon]
VsiRNA9817	TraesCS7B01G491700.1	4	-	GO:0043231//intracellular membrane-bounded organelle	-	-	gi|15788516|gb|AAL07816.1|AF414177_1/0/NBS-LRR-like protein [Hordeum vulgare subsp. vulgare]
VsiRNA9817	TraesCS7D01G051200.1	2	K13352|1|3e-101|368|spen:107001950|peroxin-11B	GO:0031231//intrinsic to peroxisomal membrane;GO:0009536//plastid	-	GO:0007031//peroxisome organization	gi|357125308|ref|XP_003564336.1|/7.35356e-123/PREDICTED: peroxisomal membrane protein 11-5 [Brachypodium distachyon]
VsiRNA9818	TraesCS1A01G437800.1	4	-	-	-	-	gi|474224271|gb|EMS59364.1|/6.61978e-23/hypothetical protein TRIUR3_34067 [Triticum urartu]
VsiRNA9818	TraesCS1B01G115000.1	4	K00430|1|8e-131|467|ats:F775_28530|peroxidase [EC:1.11.1.7]	GO:0043231//intracellular membrane-bounded organelle	GO:0046906//tetrapyrrole binding;GO:0016209//antioxidant activity;GO:0043169//cation binding;GO:0003824//catalytic activity	GO:0006950//response to stress;GO:0044710	gi|475485968|gb|EMT03205.1|/3.96746e-130/Peroxidase N [Aegilops tauschii]
VsiRNA9818	TraesCS2A01G528400.1	4	-	-	-	-	gi|475545878|gb|EMT10559.1|/1.72307e-105/hypothetical protein F775_25878 [Aegilops tauschii]
VsiRNA9818	TraesCS2B01G107700.1	3.5	K10956|1|2e-18|95.5|obr:102718200|protein transport protein SEC61 subunit alpha	GO:0043231//intracellular membrane-bounded organelle	-	-	gi|357115962|ref|XP_003559754.1|/0/PREDICTED: COBRA-like protein 7 [Brachypodium distachyon]
VsiRNA9818	TraesCS2B01G564000.1	4	-	-	-	-	gi|475605264|gb|EMT26011.1|/1.83492e-155/Mitochondrial metalloendopeptidase OMA1 [Aegilops tauschii]
VsiRNA9818	TraesCS3B01G309900.1	4	K00924|1|2e-108|394|osa:4341290|	GO:0043231//intracellular membrane-bounded organelle	GO:0016772//transferase activity, transferring phosphorus-containing groups	-	gi|669029735|emb|CDM84035.1|/0/unnamed protein product [Triticum aestivum]
VsiRNA9818	TraesCS3B01G310100.1	3	K00924|1|1e-63|244|osa:4341290|	GO:0044464//cell part	-	-	gi|669029711|emb|CDM84001.1|/0/unnamed protein product [Triticum aestivum]
VsiRNA9818	TraesCS4A01G429300.1	4	K14788|1|0.0|1160|ats:F775_04841|ribosome biogenesis protein ENP2	GO:0031981//nuclear lumen	-	GO:0009553//embryo sac development	gi|474005115|gb|EMS52385.1|/0/Nucleolar protein 10 [Triticum urartu]
VsiRNA9818	TraesCS4B01G130300.1	4	K13412|1|0.0|935|ats:F775_14523|calcium-dependent protein kinase [EC:2.7.11.1]	GO:0044424//intracellular part;GO:0016020//membrane	GO:0032550;GO:0004672//protein kinase activity;GO:0046872//metal ion binding	GO:0006464//cellular protein modification process;GO:0010769//regulation of cell morphogenesis involved in differentiation;GO:0006796//phosphate-containing compound metabolic process	gi|475598584|gb|EMT23982.1|/0/Calcium-dependent protein kinase 17 [Aegilops tauschii]
VsiRNA9818	TraesCS5A01G416500.1	4	-	-	GO:0046914//transition metal ion binding;GO:0016491//oxidoreductase activity	GO:0012501//programmed cell death;GO:0006631//fatty acid metabolic process	gi|474313337|gb|EMS61991.1|/8.67051e-143/Fatty acid 2-hydroxylase [Triticum urartu]
VsiRNA9818	TraesCS5A01G416500.2	4	K19706|1|2e-139|495|ats:F775_15203|dihydroceramide fatty acyl 2-hydroxylase [EC:1.14.18.7]	-	GO:0046914//transition metal ion binding;GO:0016491//oxidoreductase activity	GO:0012501//programmed cell death;GO:0006631//fatty acid metabolic process	gi|474313337|gb|EMS61991.1|/7.50629e-157/Fatty acid 2-hydroxylase [Triticum urartu]
VsiRNA9818	TraesCS5A01G416600.1	4	-	-	-	-	gi|475413156|gb|EMT00936.1|/1.87607e-137/Methyltransferase-like protein [Aegilops tauschii]
VsiRNA9818	TraesCS5A01G439200.1	3.5	-	-	-	-	gi|475486218|gb|EMT03225.1|/1.74138e-148/hypothetical protein F775_30094 [Aegilops tauschii]
VsiRNA9818	TraesCS6D01G359400.1	4	K05277|1|1e-14|80.1|gra:105792153|leucoanthocyanidin dioxygenase [EC:1.14.11.19];K05278|4|2e-14|79.3|egr:104450481|flavonol synthase [EC:1.14.11.23]	-	GO:0016705//oxidoreductase activity, acting on paired donors, with incorporation or reduction of molecular oxygen;GO:0046914//transition metal ion binding	GO:0044710	gi|475605265|gb|EMT26012.1|/6.13233e-83/Protein SRG1 [Aegilops tauschii]
VsiRNA9818	TraesCS6D01G359500.1	4	-	-	-	-	gi|475546673|gb|EMT10730.1|/6.30386e-177/Mitochondrial metalloendopeptidase OMA1 [Aegilops tauschii]
VsiRNA9818	TraesCS7B01G156800.1	4	K19750|1|3e-09|62.0|pda:103701548|dynein assembly factor 1, axonemal	GO:0043231//intracellular membrane-bounded organelle	-	-	gi|326500510|dbj|BAK06344.1|/1.6866e-13/predicted protein [Hordeum vulgare subsp. vulgare]
VsiRNA9822	TraesCS7D01G003800.1	3.5	-	-	-	-	gi|944050769|gb|KQJ86407.1|/7.2156e-101/hypothetical protein BRADI_4g05271 [Brachypodium distachyon]
VsiRNA9822	TraesCS7D01G003800.2	3.5	-	-	-	-	gi|944050769|gb|KQJ86407.1|/6.63757e-119/hypothetical protein BRADI_4g05271 [Brachypodium distachyon]
VsiRNA9822	TraesCS7D01G003800.3	3.5	-	-	-	-	gi|944050769|gb|KQJ86407.1|/6.62865e-119/hypothetical protein BRADI_4g05271 [Brachypodium distachyon]
VsiRNA9823	TraesCS2D01G561000.1	4	K14295|1|0.0|677|ats:F775_22901|nuclear pore complex protein Nup50	-	-	-	gi|475511122|gb|EMT05357.1|/0/hypothetical protein F775_22901 [Aegilops tauschii]
VsiRNA9823	TraesCS3A01G034600.1	4	K04733|1|1e-178|627|sbi:SORBI_03g006850|interleukin-1 receptor-associated kinase 4 [EC:2.7.11.1]	GO:0016020//membrane	GO:0001871;GO:0004672//protein kinase activity;GO:0032550	GO:0006796//phosphate-containing compound metabolic process;GO:0006464//cellular protein modification process	gi|326528597|dbj|BAJ93480.1|/0/predicted protein [Hordeum vulgare subsp. vulgare]
VsiRNA9823	TraesCS3A01G034700.1	4	K04733|1|2e-23|109|mus:103976819|interleukin-1 receptor-associated kinase 4 [EC:2.7.11.1]	-	-	-	gi|669029938|emb|CDM84296.1|/1.06253e-114/unnamed protein product [Triticum aestivum]
VsiRNA9823	TraesCS3B01G175500.1	4	K04733|1|4e-132|473|mdm:103418319|interleukin-1 receptor-associated kinase 4 [EC:2.7.11.1]	-	GO:0004672//protein kinase activity;GO:0032550	GO:0006796//phosphate-containing compound metabolic process;GO:0006464//cellular protein modification process;GO:0008037//cell recognition	gi|669031039|emb|CDM85794.1|/0/unnamed protein product [Triticum aestivum]
VsiRNA9823	TraesCS4A01G023200.1	4	K17969|1|9e-72|269|ats:F775_05754|mitochondrial fission 1 protein	GO:0042579//microbody;GO:0009536//plastid	-	GO:0007031//peroxisome organization	gi|475587864|gb|EMT20677.1|/3.94975e-71/Mitochondrial fission 1 protein [Aegilops tauschii]
VsiRNA9823	TraesCS4D01G302600.1	4	K10664|1|4e-90|332|sita:101786332|E3 ubiquitin-protein ligase ATL6/9/15/31/42/55 [EC:2.3.2.27]	-	GO:0019787//small conjugating protein ligase activity	GO:0032446//protein modification by small protein conjugation	gi|115451231|ref|NP_001049216.1|/5.80933e-98/Os03g0188200 [Oryza sativa Japonica Group]
VsiRNA9823	TraesCS6B01G387100.1	4	-	-	-	-	gi|475504578|gb|EMT04651.1|/5.13792e-55/hypothetical protein F775_27332 [Aegilops tauschii]
VsiRNA9823	TraesCS7A01G360700.1	3.5	-	GO:0031224//intrinsic to membrane;GO:0043231//intracellular membrane-bounded organelle	GO:0032550;GO:0046914//transition metal ion binding;GO:0005548//phospholipid transporter activity;GO:0008324//cation transmembrane transporter activity;GO:0003824//catalytic activity	GO:0006811//ion transport;GO:0006869//lipid transport	gi|475595864|gb|EMT23185.1|/0/Putative phospholipid-transporting ATPase 4 [Aegilops tauschii]
VsiRNA9823	TraesCS7B01G045500.1	3.5	K13420|1|3e-77|291|cit:102618529|LRR receptor-like serine/threonine-protein kinase FLS2 [EC:2.7.11.1]	-	-	-	gi|475590446|gb|EMT21471.1|/0/LRR receptor-like serine/threonine-protein kinase GSO1 [Aegilops tauschii]
VsiRNA965	TraesCS5A01G501100.1	3	K13473|1|2e-111|403|dosa:Os03t0133400-01|chitin elicitor-binding protein;K04733|5|7e-47|189|nnu:104607852|interleukin-1 receptor-associated kinase 4 [EC:2.7.11.1]	GO:0043231//intracellular membrane-bounded organelle;GO:0016020//membrane	GO:0005515//protein binding	GO:0044036//cell wall macromolecule metabolic process	gi|326511874|dbj|BAJ92081.1|/5.34498e-157/predicted protein [Hordeum vulgare subsp. vulgare]
VsiRNA9825	TraesCS5B01G326900.1	4	K03327|1|1e-125|451|ats:F775_11916|multidrug resistance protein, MATE family	-	-	-	gi|475475251|gb|EMT02569.1|/5.56419e-164/hypothetical protein F775_05721 [Aegilops tauschii]
VsiRNA9824	TraesCS2D01G213200.1	4	K10395|1|0.0|1805|bdi:100828670|kinesin family member 4/21/27	-	-	-	gi|326531272|dbj|BAK04987.1|/0/predicted protein [Hordeum vulgare subsp. vulgare]
VsiRNA9824	TraesCS6D01G262700.1	3.5	K05863|1|0.0|740|ats:F775_28463|solute carrier family 25 (mitochondrial adenine nucleotide translocator), member 4/5/6/31	GO:0019866//organelle inner membrane;GO:0009526//plastid envelope;GO:0031224//intrinsic to membrane;GO:0030312//external encapsulating structure;GO:0031981//nuclear lumen	GO:0046914//transition metal ion binding	GO:0006862//nucleotide transport;GO:0044763	gi|475577285|gb|EMT17760.1|/0/ADP,ATP carrier protein, mitochondrial [Aegilops tauschii]
VsiRNA9829	TraesCS2B01G274000.1	2.5	K20888|1|0.0|959|ats:F775_52658|xyloglucan galactosyltransferase MUR3 [EC:2.4.1.-]	-	GO:0016740//transferase activity	GO:0044763;GO:0071840	gi|475559294|gb|EMT13310.1|/0/hypothetical protein F775_52658 [Aegilops tauschii]
VsiRNA9829	TraesCS2B01G347300.1	4	K11699|1|0.0|1946|ats:F775_12206|RNA-dependent RNA polymerase [EC:2.7.7.48]	GO:0031981//nuclear lumen	GO:0034062//RNA polymerase activity;GO:0097159//organic cyclic compound binding;GO:0036094//small molecule binding	GO:0007154//cell communication;GO:0016246//RNA interference	gi|326493668|dbj|BAJ85295.1|/0/predicted protein [Hordeum vulgare subsp. vulgare]
VsiRNA9829	TraesCS3D01G230400.1	3.5	-	GO:0009536//plastid	GO:0003676//nucleic acid binding;GO:0042623//ATPase activity, coupled;GO:0032550	GO:0006970//response to osmotic stress	gi|669029267|emb|CDM83421.1|/0/unnamed protein product [Triticum aestivum]
VsiRNA9829	TraesCS4A01G202400.1	3	K13065|1|2e-12|74.7|smo:SELMODRAFT_104404|shikimate O-hydroxycinnamoyltransferase [EC:2.3.1.133]	-	-	-	gi|475585141|gb|EMT19980.1|/4.9232e-159/hypothetical protein F775_15344 [Aegilops tauschii]
VsiRNA9829	TraesCS4A01G315200.1	3.5	-	-	-	-	gi|326512004|dbj|BAJ95983.1|/3.10102e-160/predicted protein [Hordeum vulgare subsp. vulgare]
VsiRNA9829	TraesCS4A01G315200.2	3.5	K16743|1|9e-32|138|bpg:Bathy17g01040|abnormal spindle-like microcephaly-associated protein;K13717|2|2e-16|87.8|gsl:Gasu_38490|OTU domain-containing protein 3 [EC:3.4.19.12]	-	-	-	gi|326505184|dbj|BAK02979.1|/4.42502e-162/predicted protein [Hordeum vulgare subsp. vulgare]
VsiRNA9829	TraesCS4A01G324700.2	3	-	-	-	-	gi|992278823|gb|EER90496.2|/2.09893e-104/hypothetical protein SORBI_001G008400 [Sorghum bicolor]
VsiRNA9829	TraesCS4A01G324700.3	3	-	-	-	-	gi|992278823|gb|EER90496.2|/8.48771e-106/hypothetical protein SORBI_001G008400 [Sorghum bicolor]
VsiRNA9829	TraesCS4D01G336200.1	2.5	-	GO:0031224//intrinsic to membrane;GO:0043231//intracellular membrane-bounded organelle	GO:0022857//transmembrane transporter activity	GO:0044765;GO:0044763	gi|326499424|dbj|BAJ86023.1|/0/predicted protein [Hordeum vulgare subsp. vulgare]
VsiRNA9829	TraesCS5A01G424400.1	4	K11517|1|0.0|669|bdi:100842068|(S)-2-hydroxy-acid oxidase [EC:1.1.3.15]	GO:0005840//ribosome;GO:0009532//plastid stroma;GO:0042579//microbody;GO:0005576//extracellular region	GO:0032553;GO:0003973//(S)-2-hydroxy-acid oxidase activity	GO:0044710;GO:0015979//photosynthesis;GO:0009853//photorespiration	gi|474108302|gb|EMS55513.1|/0/Peroxisomal (S)-2-hydroxy-acid oxidase GLO1 [Triticum urartu]
VsiRNA9829	TraesCS5B01G537300.1	3	-	-	-	-	gi|514812427|ref|XP_004981008.1|/2.9753e-106/PREDICTED: protein Brevis radix-like 4 [Setaria italica]
VsiRNA9829	TraesCS5D01G550400.1	3.5	-	-	-	-	gi|326512004|dbj|BAJ95983.1|/2.56014e-148/predicted protein [Hordeum vulgare subsp. vulgare]
VsiRNA9829	TraesCS5D01G550400.2	3.5	K16743|1|3e-31|137|bpg:Bathy17g01040|abnormal spindle-like microcephaly-associated protein;K13717|2|5e-17|89.7|gsl:Gasu_38490|OTU domain-containing protein 3 [EC:3.4.19.12]	-	-	-	gi|326505184|dbj|BAK02979.1|/1.20505e-159/predicted protein [Hordeum vulgare subsp. vulgare]
VsiRNA9829	TraesCS5D01G555400.1	3	-	-	-	-	gi|992278823|gb|EER90496.2|/1.32512e-106/hypothetical protein SORBI_001G008400 [Sorghum bicolor]
VsiRNA9830	TraesCS6A01G283000.1	4	K04459|1|2e-109|395|osa:4330549|dual specificity MAP kinase phosphatase [EC:3.1.3.16 3.1.3.48]	-	-	-	gi|326488951|dbj|BAJ98087.1|/2.2088e-146/predicted protein [Hordeum vulgare subsp. vulgare]
VsiRNA9830	TraesCS6D01G263500.1	4	K04459|1|1e-110|399|osa:4330549|dual specificity MAP kinase phosphatase [EC:3.1.3.16 3.1.3.48]	-	-	-	gi|326488951|dbj|BAJ98087.1|/5.25731e-148/predicted protein [Hordeum vulgare subsp. vulgare]
VsiRNA9830	TraesCS7D01G163500.1	4	K01785|1|4e-66|251|obr:102711675|aldose 1-epimerase [EC:5.1.3.3]	GO:0043231//intracellular membrane-bounded organelle	GO:0003824//catalytic activity;GO:0005488//binding	GO:0005996//monosaccharide metabolic process	gi|326529733|dbj|BAK04813.1|/1.07328e-72/predicted protein [Hordeum vulgare subsp. vulgare]
VsiRNA9831	TraesCS1D01G031300.1	3	K04733|1|6e-100|366|ats:F775_13946|interleukin-1 receptor-associated kinase 4 [EC:2.7.11.1]	-	-	-	gi|326517872|dbj|BAK07188.1|/1.02645e-132/predicted protein [Hordeum vulgare subsp. vulgare]
VsiRNA9834	TraesCS1B01G188300.1	3	K20858|1|6e-133|474|bdi:100840135|calcium uniporter protein, mitochondrial	GO:0043231//intracellular membrane-bounded organelle	-	-	gi|357146879|ref|XP_003574144.1|/3.11577e-132/PREDICTED: calcium uniporter protein 2, mitochondrial-like [Brachypodium distachyon]
VsiRNA9834	TraesCS2A01G142900.1	3.5	K07556|1|7e-131|467|bdi:100841202|ATP synthase mitochondrial F1 complex assembly factor 2	GO:0043231//intracellular membrane-bounded organelle	-	GO:0070071	gi|357121729|ref|XP_003562570.1|/3.56433e-130/PREDICTED: ATP synthase mitochondrial F1 complex assembly factor 2 [Brachypodium distachyon]
VsiRNA9834	TraesCS2A01G306200.1	3.5	K17362|1|4e-55|213|bdi:100839357|acyl-coenzyme A thioesterase 13 [EC:3.1.2.-]	GO:0042579//microbody	-	-	gi|326521148|dbj|BAJ96777.1|/4.27485e-62/predicted protein [Hordeum vulgare subsp. vulgare]
VsiRNA9834	TraesCS2B01G064300.1	3.5	K00974|1|2e-64|247|olu:OSTLU_34467|tRNA nucleotidyltransferase (CCA-adding enzyme) [EC:2.7.7.72 3.1.3.- 3.1.4.-]	-	GO:0016740//transferase activity	-	gi|514804787|ref|XP_004977265.1|/2.20173e-174/PREDICTED: putative CCA tRNA nucleotidyltransferase 2 [Setaria italica]
VsiRNA9834	TraesCS2B01G168000.1	3.5	K07556|1|6e-133|474|bdi:100841202|ATP synthase mitochondrial F1 complex assembly factor 2	GO:0043231//intracellular membrane-bounded organelle	-	GO:0070071	gi|357121729|ref|XP_003562570.1|/2.9158e-132/PREDICTED: ATP synthase mitochondrial F1 complex assembly factor 2 [Brachypodium distachyon]
VsiRNA9834	TraesCS2D01G146200.1	3.5	K07556|1|2e-132|473|bdi:100841202|ATP synthase mitochondrial F1 complex assembly factor 2	GO:0043231//intracellular membrane-bounded organelle	-	GO:0070071	gi|357121729|ref|XP_003562570.1|/8.4989e-132/PREDICTED: ATP synthase mitochondrial F1 complex assembly factor 2 [Brachypodium distachyon]
VsiRNA9834	TraesCS3A01G461200.1	4	-	-	GO:0003676//nucleic acid binding;GO:0008757//S-adenosylmethionine-dependent methyltransferase activity	GO:0034968//histone lysine methylation;GO:0006342//chromatin silencing;GO:0032776//DNA methylation on cytosine	gi|475401432|gb|EMT00800.1|/0/hypothetical protein F775_16033 [Aegilops tauschii]
VsiRNA9834	TraesCS4A01G313500.1	3.5	K10357|1|0.0|2493|bdi:100839752|myosin V	-	-	-	gi|721603888|ref|XP_010228814.1|/0/PREDICTED: myosin-6-like isoform X2 [Brachypodium distachyon]
VsiRNA9834	TraesCS4B01G161300.1	3	K10047|1|3e-136|484|bdi:100844148|inositol-phosphate phosphatase / L-galactose 1-phosphate phosphatase [EC:3.1.3.25 3.1.3.93]	GO:0016020//membrane	GO:0052834//inositol monophosphate phosphatase activity;GO:0070456	GO:0019852//L-ascorbic acid metabolic process;GO:0046488//phosphatidylinositol metabolic process;GO:0009628//response to abiotic stimulus;GO:0006020//inositol metabolic process;GO:0006950//response to stress	gi|42540600|gb|AAS19203.1|/6.11637e-146/myo-inositol monophosphatase 1 [Triticum aestivum]
VsiRNA9834	TraesCS5A01G456200.1	3	K09584|1|5e-06|52.8|gmx:100137076|protein disulfide-isomerase A6 [EC:5.3.4.1]	GO:0031224//intrinsic to membrane;GO:0043231//intracellular membrane-bounded organelle	-	GO:0019725//cellular homeostasis	gi|475518049|gb|EMT06163.1|/1.85747e-128/hypothetical protein F775_28438 [Aegilops tauschii]
VsiRNA9834	TraesCS5B01G184700.1	4	K11996|1|2e-08|61.6|mdm:103428465|adenylyltransferase and sulfurtransferase [EC:2.7.7.80 2.8.1.11]	GO:0043231//intracellular membrane-bounded organelle	-	-	gi|326489334|dbj|BAK01650.1|/0/predicted protein [Hordeum vulgare subsp. vulgare]
VsiRNA9834	TraesCS5B01G465200.1	3	K09584|1|1e-06|54.7|gmx:100137076|protein disulfide-isomerase A6 [EC:5.3.4.1]	GO:0031224//intrinsic to membrane;GO:0043231//intracellular membrane-bounded organelle	-	GO:0019725//cellular homeostasis	gi|475518049|gb|EMT06163.1|/1.33115e-126/hypothetical protein F775_28438 [Aegilops tauschii]
VsiRNA9834	TraesCS5B01G525000.1	4	K04733|1|9e-23|108|ats:F775_20720|interleukin-1 receptor-associated kinase 4 [EC:2.7.11.1]	-	-	-	gi|475473969|gb|EMT02512.1|/2.60507e-101/hypothetical protein F775_06174 [Aegilops tauschii]
VsiRNA9834	TraesCS7B01G165400.1	4	K15190|1|2e-129|462|ats:F775_30705|7SK snRNA methylphosphate capping enzyme [EC:2.1.1.-]	GO:0044424//intracellular part	GO:0008168//methyltransferase activity	GO:0008213	gi|475541632|gb|EMT09815.1|/1.1402e-128/7SK snRNA methylphosphate capping enzyme [Aegilops tauschii]
VsiRNA9838	TraesCS3B01G524400.1	3.5	K05681|1|3e-51|205|apro:F751_4082|ATP-binding cassette, subfamily G (WHITE), member 2	GO:0016020//membrane	GO:0017111//nucleoside-triphosphatase activity;GO:0032550	GO:0009154//purine ribonucleotide catabolic process;GO:0000302//response to reactive oxygen species;GO:0046864;GO:0015718//monocarboxylic acid transport;GO:0030001//metal ion transport	gi|669031379|emb|CDM86331.1|/0/unnamed protein product [Triticum aestivum]
VsiRNA9838	TraesCS7D01G011800.2	4	-	-	GO:0043167//ion binding;GO:0004672//protein kinase activity;GO:0032550	GO:0006796//phosphate-containing compound metabolic process;GO:0006464//cellular protein modification process	gi|110006315|gb|ABG48658.1|/0/nonfunctional Rpg1 [Hordeum vulgare subsp. spontaneum]
VsiRNA9838	TraesCS7D01G011800.3	4	K04733|1|0.0|874|sita:101779886|interleukin-1 receptor-associated kinase 4 [EC:2.7.11.1];K17302|4|4e-130|466|bdi:100845829|coatomer subunit beta'	-	GO:0036094//small molecule binding;GO:0004672//protein kinase activity;GO:1901363;GO:0097159//organic cyclic compound binding	GO:0006796//phosphate-containing compound metabolic process	gi|85681809|gb|ABC73058.1|/0/resistance protein [Hordeum vulgare subsp. vulgare]
VsiRNA9840	TraesCS1A01G088900.1	2	-	GO:0043231//intracellular membrane-bounded organelle	GO:0032550	-	gi|474077111|gb|EMS54578.1|/0/hypothetical protein TRIUR3_09023 [Triticum urartu]
VsiRNA9840	TraesCS1B01G035200.1	4	K13457|1|1e-154|548|ats:F775_15460|disease resistance protein RPM1	-	-	-	gi|944072587|gb|KQK08071.1|/0/hypothetical protein BRADI_2g39393 [Brachypodium distachyon]
VsiRNA9840	TraesCS1B01G107800.1	2	-	GO:0043231//intracellular membrane-bounded organelle	GO:0032550	-	gi|475606891|gb|EMT26532.1|/0/hypothetical protein F775_07111 [Aegilops tauschii]
VsiRNA9840	TraesCS1B01G138600.1	4	K19861|1|3e-49|197|sbi:SORBI_10g029620|benzyl alcohol O-benzoyltransferase [EC:2.3.1.196 2.3.1.232]	-	GO:0016746//transferase activity, transferring acyl groups	-	gi|326511617|dbj|BAJ91953.1|/0/predicted protein [Hordeum vulgare subsp. vulgare]
VsiRNA9840	TraesCS1D01G414300.1	4	-	-	-	-	gi|475625544|gb|EMT33012.1|/0/hypothetical protein F775_15369 [Aegilops tauschii]
VsiRNA9840	TraesCS2A01G046900.1	3.5	K13457|1|0.0|1231|ats:F775_33082|disease resistance protein RPM1	GO:0043231//intracellular membrane-bounded organelle	-	-	gi|474259497|gb|EMS60487.1|/0/Disease resistance protein RPM1 [Triticum urartu]
VsiRNA9840	TraesCS2A01G061700.1	4	K04733|1|7e-109|394|ats:F775_09772|interleukin-1 receptor-associated kinase 4 [EC:2.7.11.1];K17302|5|3e-93|342|sita:101766045|coatomer subunit beta'	-	-	-	gi|475602368|gb|EMT25111.1|/2.25282e-179/Wall-associated receptor kinase 3 [Aegilops tauschii]
VsiRNA9840	TraesCS2A01G082100.1	3.5	K00434|1|1e-129|464|ats:F775_32894|L-ascorbate peroxidase [EC:1.11.1.11]	GO:0030312//external encapsulating structure;GO:0009532//plastid stroma;GO:0016020//membrane	GO:0043169//cation binding;GO:0046906//tetrapyrrole binding;GO:0004601//peroxidase activity	GO:0006979//response to oxidative stress;GO:0010038//response to metal ion;GO:0044710;GO:0006970//response to osmotic stress;GO:0042743//hydrogen peroxide metabolic process;GO:0003006//developmental process involved in reproduction	gi|475538008|gb|EMT09178.1|/5.98583e-129/L-ascorbate peroxidase 2, cytosolic [Aegilops tauschii]
VsiRNA9840	TraesCS2B01G096200.1	2.5	K00434|1|3e-127|455|ats:F775_32894|L-ascorbate peroxidase [EC:1.11.1.11]	GO:0030312//external encapsulating structure;GO:0009532//plastid stroma;GO:0016020//membrane	GO:0043169//cation binding;GO:0046906//tetrapyrrole binding;GO:0004601//peroxidase activity	GO:0006979//response to oxidative stress;GO:0010038//response to metal ion;GO:0044710;GO:0006970//response to osmotic stress;GO:0042743//hydrogen peroxide metabolic process;GO:0003006//developmental process involved in reproduction	gi|475538008|gb|EMT09178.1|/1.29829e-126/L-ascorbate peroxidase 2, cytosolic [Aegilops tauschii]
VsiRNA9840	TraesCS2B01G174200.1	3.5	K01079|1|5e-149|516|ats:F775_29484|phosphoserine phosphatase [EC:3.1.3.3]	GO:0009536//plastid	GO:0016791//phosphatase activity	GO:0006796//phosphate-containing compound metabolic process;GO:0006563//L-serine metabolic process	gi|475527696|gb|EMT07514.1|/2.32672e-148/Phosphoserine phosphatase, chloroplastic [Aegilops tauschii]
VsiRNA9840	TraesCS2D01G060900.1	4	K04733|1|3e-84|311|ats:F775_09772|interleukin-1 receptor-associated kinase 4 [EC:2.7.11.1];K17302|5|3e-73|275|sita:101766045|coatomer subunit beta'	-	-	-	gi|475602368|gb|EMT25111.1|/4.39134e-121/Wall-associated receptor kinase 3 [Aegilops tauschii]
VsiRNA9840	TraesCS2D01G154100.1	3.5	K01079|1|2e-139|496|ats:F775_29484|phosphoserine phosphatase [EC:3.1.3.3]	GO:0009536//plastid	GO:0016791//phosphatase activity	GO:0006796//phosphate-containing compound metabolic process;GO:0006563//L-serine metabolic process	gi|474392264|gb|EMS65487.1|/1.76972e-139/Phosphoserine phosphatase, chloroplastic [Triticum urartu]
VsiRNA9840	TraesCS2D01G516200.1	4	-	-	-	GO:0009642//response to light intensity;GO:0044763;GO:0010212//response to ionizing radiation;GO:0090304	gi|475589601|gb|EMT21215.1|/3.59652e-139/hypothetical protein F775_25285 [Aegilops tauschii]
VsiRNA9840	TraesCS2D01G516200.2	4	K10882|1|2e-139|497|ats:F775_25285|crossover junction endonuclease EME1 [EC:3.1.22.-]	-	-	GO:0009642//response to light intensity;GO:0044763;GO:0010212//response to ionizing radiation;GO:0090304	gi|475589601|gb|EMT21215.1|/1.04643e-138/hypothetical protein F775_25285 [Aegilops tauschii]
VsiRNA9840	TraesCS3A01G385500.1	3.5	-	-	GO:0016301//kinase activity	GO:0046488//phosphatidylinositol metabolic process	gi|475560550|gb|EMT13577.1|/0/1-phosphatidylinositol-3-phosphate 5-kinase [Aegilops tauschii]
VsiRNA9840	TraesCS3B01G346600.1	2.5	K10746|1|0.0|1473|ats:F775_05402|exonuclease 1 [EC:3.1.-.-]	-	GO:0005488//binding;GO:0004518//nuclease activity	GO:0033554//cellular response to stress;GO:0090304	gi|669030078|emb|CDM84484.1|/0/unnamed protein product [Triticum aestivum]
VsiRNA9840	TraesCS3D01G104100.1	3	K04733|1|0.0|800|sbi:SORBI_10g011150|interleukin-1 receptor-associated kinase 4 [EC:2.7.11.1]	GO:0043231//intracellular membrane-bounded organelle;GO:0016020//membrane	GO:0032550;GO:0004674//protein serine/threonine kinase activity	GO:0007167//enzyme linked receptor protein signaling pathway;GO:0006464//cellular protein modification process;GO:0014070//response to organic cyclic compound;GO:0006796//phosphate-containing compound metabolic process	gi|475607850|gb|EMT26843.1|/0/Lectin-domain containing receptor kinase A4.3 [Aegilops tauschii]
VsiRNA9840	TraesCS4A01G073300.1	3	-	GO:0043231//intracellular membrane-bounded organelle;GO:0005576//extracellular region;GO:0030312//external encapsulating structure	GO:0016798//hydrolase activity, acting on glycosyl bonds;GO:0016758//transferase activity, transferring hexosyl groups	GO:0044042//glucan metabolic process;GO:0048608//reproductive structure development;GO:0009888//tissue development	gi|326522426|dbj|BAK07675.1|/3.0437e-131/predicted protein [Hordeum vulgare subsp. vulgare]
VsiRNA9840	TraesCS4A01G073300.2	3	K08235|1|8e-136|484|bdi:100825072|xyloglucan:xyloglucosyl transferase [EC:2.4.1.207]	GO:0043231//intracellular membrane-bounded organelle;GO:0005576//extracellular region;GO:0030312//external encapsulating structure	GO:0016798//hydrolase activity, acting on glycosyl bonds;GO:0016758//transferase activity, transferring hexosyl groups	GO:0044042//glucan metabolic process;GO:0048608//reproductive structure development;GO:0009888//tissue development	gi|326522426|dbj|BAK07675.1|/5.11201e-151/predicted protein [Hordeum vulgare subsp. vulgare]
VsiRNA9840	TraesCS4A01G246800.1	1.5	K14376|1|0.0|1365|ats:F775_30445|poly(A) polymerase [EC:2.7.7.19]	GO:0043231//intracellular membrane-bounded organelle	GO:0016779//nucleotidyltransferase activity	GO:0031123//RNA 3'-end processing	gi|473984211|gb|EMS51663.1|/0/Poly(A) polymerase [Triticum urartu]
VsiRNA9840	TraesCS4B01G094400.2	3.5	-	-	-	-	gi|357157419|ref|XP_003577792.1|/0/PREDICTED: dystrophia myotonica WD repeat-containing protein-like [Brachypodium distachyon]
VsiRNA9840	TraesCS4B01G229500.1	2	K08235|1|7e-137|487|bdi:100825072|xyloglucan:xyloglucosyl transferase [EC:2.4.1.207]	GO:0043231//intracellular membrane-bounded organelle;GO:0005576//extracellular region;GO:0030312//external encapsulating structure	GO:0016798//hydrolase activity, acting on glycosyl bonds;GO:0016758//transferase activity, transferring hexosyl groups	GO:0044042//glucan metabolic process;GO:0048608//reproductive structure development;GO:0009888//tissue development	gi|326522426|dbj|BAK07675.1|/6.03863e-152/predicted protein [Hordeum vulgare subsp. vulgare]
VsiRNA9840	TraesCS4D01G244200.1	4	K12606|1|2e-160|566|ats:F775_01899|CCR4-NOT transcription complex subunit 9	GO:0043231//intracellular membrane-bounded organelle	-	-	gi|475623241|gb|EMT32148.1|/8.23726e-160/hypothetical protein F775_01899 [Aegilops tauschii]
VsiRNA9840	TraesCS5A01G039900.1	4	K09228|1|1e-26|122|atr:18431957|KRAB domain-containing zinc finger protein	-	-	-	gi|474246997|gb|EMS60022.1|/0/DNA-binding protein HEXBP [Triticum urartu]
VsiRNA9840	TraesCS5A01G109000.1	3.5	K02729|1|4e-97|354|ats:F775_28609|20S proteasome subunit alpha 5 [EC:3.4.25.1]	GO:0005840//ribosome;GO:0005839//proteasome core complex;GO:0043231//intracellular membrane-bounded organelle;GO:0016020//membrane	GO:0004175//endopeptidase activity	GO:0019941//modification-dependent protein catabolic process;GO:0010038//response to metal ion	gi|474404574|gb|EMS66362.1|/3.54364e-97/Proteasome subunit alpha type-5 [Triticum urartu]
VsiRNA9840	TraesCS5A01G334900.1	3	-	-	GO:0016301//kinase activity	-	gi|475569333|gb|EMT15737.1|/0/Putative LRR receptor-like serine/threonine-protein kinase [Aegilops tauschii]
VsiRNA9840	TraesCS5A01G334900.2	3	K04733|1|5e-93|342|egr:104416294|interleukin-1 receptor-associated kinase 4 [EC:2.7.11.1]	-	GO:0016301//kinase activity	-	gi|475569333|gb|EMT15737.1|/1.16869e-180/Putative LRR receptor-like serine/threonine-protein kinase [Aegilops tauschii]
VsiRNA9840	TraesCS5A01G380400.1	3	-	-	-	-	gi|474124966|gb|EMS56182.1|/0/CWF19-like protein 2 [Triticum urartu]
VsiRNA9840	TraesCS5B01G041000.1	4	K09228|1|5e-37|157|atr:18431957|KRAB domain-containing zinc finger protein	-	-	-	gi|326513731|dbj|BAJ87884.1|/1.95914e-150/predicted protein [Hordeum vulgare subsp. vulgare]
VsiRNA9840	TraesCS5B01G112500.1	4	K03696|1|0.0|1598|bdi:100825356|ATP-dependent Clp protease ATP-binding subunit ClpC	GO:0009536//plastid	GO:0016462//pyrophosphatase activity;GO:0032550	GO:0019538//protein metabolic process	gi|326514880|dbj|BAJ99801.1|/0/predicted protein [Hordeum vulgare subsp. vulgare]
VsiRNA9840	TraesCS5B01G354900.1	4	K15362|1|0.0|1858|bdi:100829852|fanconi anemia group J protein [EC:3.6.4.12]	-	GO:0004386//helicase activity;GO:0003676//nucleic acid binding;GO:0042623//ATPase activity, coupled	-	gi|721682164|ref|XP_010238475.1|/0/PREDICTED: Fanconi anemia group J protein homolog [Brachypodium distachyon]
VsiRNA9840	TraesCS5B01G519400.1	2.5	-	-	GO:0046914//transition metal ion binding	-	gi|357122147|ref|XP_003562777.1|/4.22821e-93/PREDICTED: E3 ubiquitin-protein ligase RNF170-like isoform X1 [Brachypodium distachyon]
VsiRNA9840	TraesCS5B01G519400.2	2.5	K15707|1|7e-76|283|bdi:100826204|RING finger protein 170 [EC:2.3.2.27]	-	GO:0046914//transition metal ion binding	-	gi|721604463|ref|XP_010237323.1|/2.23607e-84/PREDICTED: E3 ubiquitin-protein ligase RNF170-like isoform X2 [Brachypodium distachyon]
VsiRNA9840	TraesCS5D01G139400.1	3.5	-	GO:0043231//intracellular membrane-bounded organelle	-	-	gi|326529149|dbj|BAK00968.1|/0/predicted protein [Hordeum vulgare subsp. vulgare]
VsiRNA9840	TraesCS5D01G294700.1	3.5	-	-	-	-	gi|475607641|gb|EMT26773.1|/5.20866e-92/GDSL esterase/lipase [Aegilops tauschii]
VsiRNA9840	TraesCS5D01G294700.2	3.5	K21026|1|7e-73|271|ats:F775_06700|acetylajmaline esterase [EC:3.1.1.80]	GO:0043231//intracellular membrane-bounded organelle	GO:0003824//catalytic activity	-	gi|475607641|gb|EMT26773.1|/1.6632e-136/GDSL esterase/lipase [Aegilops tauschii]
VsiRNA9840	TraesCS6A01G249800.1	4	K10268|1|0.0|784|bdi:100836165|F-box and leucine-rich repeat protein 2/20	-	-	-	gi|326510197|dbj|BAJ87315.1|/0/predicted protein [Hordeum vulgare subsp. vulgare]
VsiRNA9840	TraesCS6B01G274600.1	3.5	K09503|1|0.0|704|bdi:100821609|DnaJ homolog subfamily A member 2	-	GO:0043169//cation binding;GO:0005515//protein binding;GO:0032550	GO:0006950//response to stress;GO:0044267//cellular protein metabolic process	gi|525333932|gb|AGR45906.1|/0/DnaJ protein 2-like protein [Triticum aestivum]
VsiRNA9840	TraesCS6D01G081700.1	4	-	-	GO:0036094//small molecule binding;GO:0097159//organic cyclic compound binding	GO:0000302//response to reactive oxygen species	gi|473996101|gb|EMS52025.1|/1.40504e-178/RNA-binding post-transcriptional regulator csx1 [Triticum urartu]
VsiRNA9840	TraesCS6D01G081700.2	4	-	-	GO:0036094//small molecule binding;GO:0097159//organic cyclic compound binding	GO:0000302//response to reactive oxygen species	gi|473996101|gb|EMS52025.1|/4.86417e-179/RNA-binding post-transcriptional regulator csx1 [Triticum urartu]
VsiRNA9840	TraesCS6D01G081700.3	4	K03231|1|1e-95|351|cam:105852306|elongation factor 1-alpha	-	GO:0036094//small molecule binding;GO:0097159//organic cyclic compound binding	GO:0000302//response to reactive oxygen species	gi|473996101|gb|EMS52025.1|/1.14521e-180/RNA-binding post-transcriptional regulator csx1 [Triticum urartu]
VsiRNA9840	TraesCS6D01G396200.1	2.5	-	-	-	-	gi|475595104|gb|EMT22919.1|/8.024e-45/hypothetical protein F775_27266 [Aegilops tauschii]
VsiRNA9840	TraesCS7B01G318000.1	4	-	-	-	-	gi|326532022|dbj|BAK01387.1|/0/predicted protein [Hordeum vulgare subsp. vulgare]
VsiRNA9840	TraesCS7D01G045400.1	3.5	K03695|1|9e-151|534|ats:F775_10652|ATP-dependent Clp protease ATP-binding subunit ClpB;K03696|3|2e-101|370|ota:Ot07g02080|ATP-dependent Clp protease ATP-binding subunit ClpC	-	GO:0036094//small molecule binding;GO:0097159//organic cyclic compound binding;GO:1901363	-	gi|475609734|gb|EMT27485.1|/4.33038e-172/ATP-dependent Clp protease ATP-binding subunit clpA-like protein [Aegilops tauschii]
VsiRNA9840	TraesCSU01G166900.1	4	K04506|1|9e-39|163|obr:107305498|E3 ubiquitin-protein ligase SIAH1 [EC:2.3.2.27]	-	-	-	gi|669027129|emb|CDM80369.1|/0/unnamed protein product [Triticum aestivum]
VsiRNA9842	TraesCS1A01G427200.1	4	-	GO:0000229;GO:0009536//plastid	-	-	gi|474259088|gb|EMS60454.1|/0/putative ribulose-1,5 bisphosphate carboxylase/oxygenase large subunit N-methyltransferase, chloroplastic [Triticum urartu]
VsiRNA9842	TraesCS1B01G270100.1	3	K12373|1|0.0|944|bdi:100838983|hexosaminidase [EC:3.2.1.52]	GO:0016020//membrane;GO:0005618//cell wall;GO:0043231//intracellular membrane-bounded organelle	GO:0015929//hexosaminidase activity	GO:0044238//primary metabolic process	gi|326487622|dbj|BAK05483.1|/0/predicted protein [Hordeum vulgare subsp. vulgare]
VsiRNA9842	TraesCS4D01G330600.1	4	K05278|1|5e-38|159|vra:106769199|flavonol synthase [EC:1.14.11.23]	-	-	-	gi|326487968|dbj|BAJ89823.1|/6.12514e-167/predicted protein [Hordeum vulgare subsp. vulgare]
VsiRNA9842	TraesCS6B01G264100.1	4	K00234|1|1e-27|122|zma:103644679|succinate dehydrogenase (ubiquinone) flavoprotein subunit [EC:1.3.5.1]	-	GO:0097159//organic cyclic compound binding;GO:0004518//nuclease activity	-	gi|326513564|dbj|BAJ87801.1|/1.43649e-90/predicted protein [Hordeum vulgare subsp. vulgare]
VsiRNA9842	TraesCS7A01G077600.1	2.5	K10523|1|2e-18|92.4|pvu:PHAVU_001G148400g|speckle-type POZ protein	-	-	-	gi|475546830|gb|EMT10760.1|/3.68878e-89/hypothetical protein F775_04820 [Aegilops tauschii]
VsiRNA9842	TraesCS7D01G073200.1	3.5	K10523|1|2e-18|92.0|pvu:PHAVU_001G148400g|speckle-type POZ protein	-	-	-	gi|475546830|gb|EMT10760.1|/6.72253e-91/hypothetical protein F775_04820 [Aegilops tauschii]
VsiRNA9845	TraesCS3D01G253800.1	4	K05677|1|0.0|851|pmum:103331101|ATP-binding cassette, subfamily D (ALD), member 3	GO:0016020//membrane;GO:0043231//intracellular membrane-bounded organelle;GO:0044444//cytoplasmic part	GO:0017111//nucleoside-triphosphatase activity	GO:0006810//transport;GO:0044699;GO:0009987//cellular process	gi|514744147|ref|XP_004960560.1|/0/PREDICTED: ABC transporter D family member 1 [Setaria italica]
VsiRNA9845	TraesCS4A01G108000.1	4	-	-	GO:0003824//catalytic activity	-	gi|357112746|ref|XP_003558168.1|/0/PREDICTED: uncharacterized protein LOC100834956 [Brachypodium distachyon]
VsiRNA9845	TraesCS7A01G475200.1	4	K02882|1|7e-19|95.9|aip:107606484|large subunit ribosomal protein L18Ae;K19025|3|4e-09|63.5|tcc:TCM_030990|AP-5 complex subunit zeta-1;K00924|4|2e-08|61.2|mdm:103448024|	-	-	-	gi|475626542|gb|EMT33380.1|/7.47977e-178/Aspartic proteinase nepenthesin-1 [Aegilops tauschii]
VsiRNA9845	TraesCS7A01G569600.1	4	K11643|1|5e-08|61.6|smo:SELMODRAFT_177985|chromodomain-helicase-DNA-binding protein 4 [EC:3.6.4.12];K10896|3|6e-08|61.2|mpp:MICPUCDRAFT_57576|fanconi anemia group M protein;K01062|4|9e-07|57.4|smo:SELMODRAFT_441340|platelet-activating factor acetylhydrolase [EC:3.1.1.47]	-	-	-	gi|474386332|gb|EMS64980.1|/0/Chromodomain-helicase-DNA-binding protein 4 [Triticum urartu]
VsiRNA9849	TraesCS1A01G086900.1	4	-	GO:0043231//intracellular membrane-bounded organelle;GO:0031224//intrinsic to membrane	-	-	gi|326531640|dbj|BAJ97824.1|/0/predicted protein [Hordeum vulgare subsp. vulgare]
VsiRNA9849	TraesCS1A01G132800.1	4	-	GO:0016020//membrane	-	GO:0051234//establishment of localization	gi|357129523|ref|XP_003566411.1|/0/PREDICTED: probable metal-nicotianamine transporter YSL3 [Brachypodium distachyon]
VsiRNA9849	TraesCS3A01G505600.1	3.5	K13457|1|2e-137|491|bdi:100824945|disease resistance protein RPM1	-	-	-	gi|474410196|gb|EMS66753.1|/0/Putative disease resistance RPP13-like protein 3 [Triticum urartu]
VsiRNA9849	TraesCS3D01G100500.1	3.5	-	-	-	-	gi|475599879|gb|EMT24353.1|/1.7645e-96/hypothetical protein F775_23795 [Aegilops tauschii]
VsiRNA9849	TraesCS3D01G162600.1	4	-	-	-	-	gi|669028522|emb|CDM82367.1|/3.8773e-142/unnamed protein product [Triticum aestivum]
VsiRNA9849	TraesCS3D01G162600.2	4	-	-	-	-	gi|669028522|emb|CDM82367.1|/1.56717e-143/unnamed protein product [Triticum aestivum]
VsiRNA9849	TraesCS3D01G162600.3	4	-	-	-	-	gi|669028522|emb|CDM82367.1|/1.19458e-143/unnamed protein product [Triticum aestivum]
VsiRNA9849	TraesCS3D01G162600.4	4	K05765|1|1e-06|55.1|fve:101301142|cofilin	-	-	-	gi|669028522|emb|CDM82367.1|/1.02167e-143/unnamed protein product [Triticum aestivum]
VsiRNA9849	TraesCS3D01G204500.1	4	-	-	-	-	gi|669029010|emb|CDM83037.1|/0/unnamed protein product [Triticum aestivum]
VsiRNA9849	TraesCS3D01G396200.1	3.5	K08070|1|3e-132|472|brp:103852246|2-alkenal reductase [EC:1.3.1.74];K07119|5|9e-130|464|cit:102618046|uncharacterized protein	-	GO:0046914//transition metal ion binding;GO:0036094//small molecule binding;GO:0004022//alcohol dehydrogenase (NAD) activity	GO:0044710	gi|669030764|emb|CDM85416.1|/0/unnamed protein product [Triticum aestivum]
VsiRNA9849	TraesCS4A01G229800.1	4	K04730|1|4e-117|423|smo:SELMODRAFT_77054|interleukin-1 receptor-associated kinase 1 [EC:2.7.11.1];K04733|3|5e-111|402|pop:POPTR_0017s03710g|interleukin-1 receptor-associated kinase 4 [EC:2.7.11.1]	GO:0043231//intracellular membrane-bounded organelle;GO:0016020//membrane	GO:0032550;GO:0016301//kinase activity	GO:0006952//defense response;GO:0006464//cellular protein modification process;GO:0006796//phosphate-containing compound metabolic process	gi|475614848|gb|EMT29216.1|/0/Putative inactive receptor kinase [Aegilops tauschii]
VsiRNA9849	TraesCS5B01G517700.1	2.5	-	-	-	-	gi|721663235|ref|XP_010235370.1|/0/PREDICTED: ABC transporter G family member 45 isoform X2 [Brachypodium distachyon]
VsiRNA9849	TraesCS5D01G398000.1	4	K14638|1|8e-165|581|bdi:100840688|solute carrier family 15 (peptide/histidine transporter), member 3/4	-	-	-	gi|326523289|dbj|BAJ88685.1|/0/predicted protein [Hordeum vulgare subsp. vulgare]
VsiRNA9849	TraesCS6A01G065400.1	4	-	-	GO:0097159//organic cyclic compound binding	-	gi|474238583|gb|EMS59675.1|/1.34227e-121/Arginine/serine-rich-splicing factor RSP40 [Triticum urartu]
VsiRNA9849	TraesCS6A01G065400.2	4	K12893|1|1e-116|419|bdi:100841146|splicing factor, arginine/serine-rich 4/5/6	GO:0016604//nuclear body	GO:0036094//small molecule binding;GO:0097159//organic cyclic compound binding	-	gi|474238583|gb|EMS59675.1|/6.17616e-123/Arginine/serine-rich-splicing factor RSP40 [Triticum urartu]
VsiRNA9849	TraesCS6B01G118400.1	3.5	K00106|1|0.0|640|bdi:100827961|xanthine dehydrogenase/oxidase [EC:1.17.1.4 1.17.3.2]	-	GO:0016726//oxidoreductase activity, acting on CH or CH2 groups, NAD or NADP as acceptor;GO:0046914//transition metal ion binding;GO:0051536//iron-sulfur cluster binding;GO:0016616//oxidoreductase activity, acting on the CH-OH group of donors, NAD or NADP as acceptor;GO:0000166//nucleotide binding	GO:0006144//purine nucleobase metabolic process;GO:0006979//response to oxidative stress;GO:0006801//superoxide metabolic process	gi|473776579|gb|EMS45950.1|/0/Xanthine dehydrogenase [Triticum urartu]
VsiRNA9849	TraesCS7A01G041200.1	4	-	-	GO:0046914//transition metal ion binding;GO:0016491//oxidoreductase activity;GO:0046906//tetrapyrrole binding	GO:0044710	gi|326505052|dbj|BAK02913.1|/0/predicted protein [Hordeum vulgare subsp. vulgare]
VsiRNA9849	TraesCS7A01G041200.2	4	-	-	GO:0046914//transition metal ion binding;GO:0016491//oxidoreductase activity;GO:0046906//tetrapyrrole binding	GO:0044710	gi|326505052|dbj|BAK02913.1|/1.29649e-179/predicted protein [Hordeum vulgare subsp. vulgare]
VsiRNA9849	TraesCS7A01G399000.1	3.5	-	-	GO:0046914//transition metal ion binding;GO:0032550	-	gi|475509374|gb|EMT05181.1|/0/MORC family CW-type zinc finger protein 3 [Aegilops tauschii]
VsiRNA9852	TraesCS3B01G303100.1	4	K16900|1|0.0|1155|bdi:100836769|two pore calcium channel protein, plant	GO:0005773//vacuole;GO:0031224//intrinsic to membrane;GO:0031090//organelle membrane	GO:0005262//calcium channel activity;GO:0046872//metal ion binding	GO:0006816//calcium ion transport;GO:0044707;GO:0010118//stomatal movement;GO:0042304//regulation of fatty acid biosynthetic process;GO:0034220//ion transmembrane transport;GO:0033554//cellular response to stress;GO:0019932//second-messenger-mediated signaling;GO:0046903//secretion	gi|669029659|emb|CDM83938.1|/0/unnamed protein product [Triticum aestivum]
VsiRNA9852	TraesCS5B01G282400.1	4	K03094|1|4e-15|83.2|sita:101756927|S-phase kinase-associated protein 1	-	-	-	gi|475580266|gb|EMT18550.1|/3.27315e-140/hypothetical protein F775_23224 [Aegilops tauschii]
VsiRNA9853	TraesCS1A01G333900.1	3	K19600|1|2e-39|164|csl:COCSUDRAFT_13074|tubby-related protein 1	-	-	-	gi|326511811|dbj|BAJ92050.1|/1.08281e-174/predicted protein [Hordeum vulgare subsp. vulgare]
VsiRNA9853	TraesCS1B01G347200.1	3	K19600|1|2e-39|164|csl:COCSUDRAFT_13074|tubby-related protein 1	-	-	-	gi|326511811|dbj|BAJ92050.1|/0/predicted protein [Hordeum vulgare subsp. vulgare]
VsiRNA9853	TraesCS1D01G336400.1	3	K19600|1|2e-39|164|csl:COCSUDRAFT_13074|tubby-related protein 1	-	-	-	gi|326511811|dbj|BAJ92050.1|/1.57056e-173/predicted protein [Hordeum vulgare subsp. vulgare]
VsiRNA9853	TraesCS1D01G419600.1	4	K19613|1|1e-41|171|ats:F775_25688|leucine-rich repeat protein SHOC2;K15078|2|2e-18|94.0|pop:POPTR_0005s14950g|structure-specific endonuclease subunit SLX1 [EC:3.6.1.-];K09873|3|5e-18|92.8|sita:101770725|aquaporin TIP	-	-	-	gi|475554431|gb|EMT12225.1|/0/Disease resistance protein RGA2 [Aegilops tauschii]
VsiRNA9853	TraesCS2D01G209000.1	3.5	K15601|1|3e-42|174|nnu:104612247|lysine-specific demethylase 3 [EC:1.14.11.-]	-	GO:0046872//metal ion binding	-	gi|475597733|gb|EMT23700.1|/0/hypothetical protein F775_32964 [Aegilops tauschii]
VsiRNA9853	TraesCS3A01G414200.1	3.5	-	-	-	-	gi|475600807|gb|EMT24643.1|/7.5587e-133/hypothetical protein F775_05862 [Aegilops tauschii]
VsiRNA9853	TraesCS3B01G449000.1	3.5	-	-	-	-	gi|475600807|gb|EMT24643.1|/1.30766e-126/hypothetical protein F775_05862 [Aegilops tauschii]
VsiRNA9853	TraesCS3D01G408700.1	3.5	-	-	-	-	gi|475600807|gb|EMT24643.1|/8.6824e-126/hypothetical protein F775_05862 [Aegilops tauschii]
VsiRNA9853	TraesCS3D01G408700.2	3.5	-	-	-	-	gi|475600807|gb|EMT24643.1|/8.76104e-138/hypothetical protein F775_05862 [Aegilops tauschii]
VsiRNA9853	TraesCS3D01G459300.1	4	-	-	-	-	gi|475568348|gb|EMT15461.1|/0/hypothetical protein F775_00011 [Aegilops tauschii]
VsiRNA9853	TraesCS4B01G251500.1	4	-	-	-	-	gi|326529825|dbj|BAK08192.1|/2.5214e-102/predicted protein [Hordeum vulgare subsp. vulgare]
VsiRNA9853	TraesCS4D01G251500.1	3.5	-	-	-	-	gi|326529825|dbj|BAK08192.1|/5.32352e-104/predicted protein [Hordeum vulgare subsp. vulgare]
VsiRNA9853	TraesCS6A01G091400.1	4	-	GO:0043231//intracellular membrane-bounded organelle	-	-	gi|474403167|gb|EMS66252.1|/9.28647e-41/hypothetical protein TRIUR3_20993 [Triticum urartu]
VsiRNA9853	TraesCS6A01G218800.1	4	K15382|1|7e-120|430|ats:F775_32833|solute carrier family 50 (sugar transporter)	GO:0016021//integral to membrane;GO:0009536//plastid	GO:0015144//carbohydrate transmembrane transporter activity	GO:0044765	gi|474124856|gb|EMS56172.1|/6.29041e-121/Bidirectional sugar transporter SWEET4 [Triticum urartu]
VsiRNA9853	TraesCS6D01G201900.1	4	K15382|1|1e-121|436|ats:F775_32833|solute carrier family 50 (sugar transporter)	GO:0016021//integral to membrane;GO:0009536//plastid	GO:0015144//carbohydrate transmembrane transporter activity	GO:0044765	gi|475559421|gb|EMT13331.1|/4.81639e-121/Protein RUPTURED POLLEN GRAIN 1 [Aegilops tauschii]
VsiRNA9853	TraesCS7D01G537100.1	4	K15078|1|7e-90|333|rcu:8276537|structure-specific endonuclease subunit SLX1 [EC:3.6.1.-];K19613|4|1e-87|326|sot:102597877|leucine-rich repeat protein SHOC2	-	-	-	gi|475464527|gb|EMT02160.1|/0/Putative disease resistance protein RGA1 [Aegilops tauschii]
VsiRNA9854	TraesCS1B01G161400.1	3.5	-	-	GO:0017111//nucleoside-triphosphatase activity;GO:0003676//nucleic acid binding;GO:0032550	-	gi|473759274|gb|EMS45787.1|/0/Transcriptional regulator ATRX [Triticum urartu]
VsiRNA9854	TraesCS2A01G410800.1	2	-	-	-	-	gi|474262570|gb|EMS60602.1|/0/BEACH domain-containing protein lvsC [Triticum urartu]
VsiRNA9854	TraesCS2A01G410800.2	2	K18953|1|8e-78|295|smo:SELMODRAFT_448049|factor associated with neutral sphingomyelinase activation	-	-	-	gi|475618147|gb|EMT30362.1|/0/hypothetical protein F775_10031 [Aegilops tauschii]
VsiRNA9854	TraesCS2A01G455300.1	4	K20027|1|0.0|1021|bdi:100845961|palmitoyltransferase ZDHHC1/11 [EC:2.3.1.225]	GO:0043231//intracellular membrane-bounded organelle	GO:0046914//transition metal ion binding	-	gi|326525731|dbj|BAJ88912.1|/0/predicted protein [Hordeum vulgare subsp. vulgare]
VsiRNA9854	TraesCS2A01G477200.1	3	K13457|1|2e-94|348|vvi:100258324|disease resistance protein RPM1	-	-	-	gi|28555904|emb|CAD45032.1|/0/NBS-LRR disease resistance protein homologue [Hordeum vulgare]
VsiRNA9854	TraesCS2A01G477300.1	3	K05387|1|2e-10|67.8|pxb:103932890|glutamate receptor, ionotropic, plant;K12447|2|8e-10|65.5|thj:104808371|UDP-sugar pyrophosphorylase [EC:2.7.7.64];K20777|3|7e-08|58.9|egr:104425398|exonuclease 3'-5' domain-containing protein 2 [EC:3.1.11.1];K14972|4|1e-06|54.7|nnu:104593730|PAX-interacting protein 1	-	-	-	gi|960455664|ref|XP_014752240.1|/1.11208e-99/PREDICTED: uncharacterized protein LOC106865836 isoform X4 [Brachypodium distachyon]
VsiRNA9854	TraesCS2A01G584300.1	3	K01893|1|0.0|779|bdi:100827886|asparaginyl-tRNA synthetase [EC:6.1.1.22]	GO:0009536//plastid	GO:0032550;GO:0004812//aminoacyl-tRNA ligase activity	GO:0010038//response to metal ion;GO:0006418//tRNA aminoacylation for protein translation	gi|326498091|dbj|BAJ94908.1|/0/predicted protein [Hordeum vulgare subsp. vulgare]
VsiRNA9854	TraesCS2D01G007000.1	4	-	-	GO:0046872//metal ion binding;GO:0016829//lyase activity	-	gi|475587094|gb|EMT20450.1|/0/(+)-delta-cadinene synthase isozyme C2 [Aegilops tauschii]
VsiRNA9854	TraesCS3A01G013400.1	2.5	K04733|1|6e-155|548|ats:F775_16514|interleukin-1 receptor-associated kinase 4 [EC:2.7.11.1]	-	GO:0004672//protein kinase activity;GO:0032550	GO:0006464//cellular protein modification process	gi|5669674|gb|AAD46420.1|AF100771_1/0/receptor-like kinase [Hordeum vulgare]
VsiRNA9854	TraesCS3A01G391000.1	3	-	-	GO:0016740//transferase activity	-	gi|669030662|emb|CDM85264.1|/0/unnamed protein product [Triticum aestivum]
VsiRNA9854	TraesCS3B01G145700.1	4	K07151|1|2e-122|440|ats:F775_52478|dolichyl-diphosphooligosaccharide--protein glycosyltransferase [EC:2.4.99.18];K09553|2|3e-18|94.0|ats:F775_02532|stress-induced-phosphoprotein 1;K14500|4|8e-12|72.8|cic:CICLE_v10000906mg|BR-signaling kinase [EC:2.7.11.1]	-	-	-	gi|326500512|dbj|BAK06345.1|/0/predicted protein [Hordeum vulgare subsp. vulgare]
VsiRNA9854	TraesCS3B01G491700.1	4	K08233|1|1e-146|519|ats:F775_06839|polyneuridine-aldehyde esterase [EC:3.1.1.78]	GO:0043231//intracellular membrane-bounded organelle	GO:0052689	-	gi|670018065|emb|CDJ26678.1|/3.42324e-155/unnamed protein product [Triticum aestivum]
VsiRNA9854	TraesCS3D01G011800.1	2.5	K04733|1|9e-160|565|ats:F775_16515|interleukin-1 receptor-associated kinase 4 [EC:2.7.11.1]	GO:0043231//intracellular membrane-bounded organelle	GO:0036094//small molecule binding;GO:0004672//protein kinase activity;GO:1901363;GO:0097159//organic cyclic compound binding	GO:0006796//phosphate-containing compound metabolic process	gi|736543797|gb|AJA71630.1|/0/receptor kinase [Triticum aestivum]
VsiRNA9854	TraesCS3D01G345900.1	3	K15731|1|1e-151|536|ats:F775_32162|carboxy-terminal domain RNA polymerase II polypeptide A small phosphatase [EC:3.1.3.16]	-	GO:0042578//phosphoric ester hydrolase activity	GO:0006796//phosphate-containing compound metabolic process	gi|475561041|gb|EMT13698.1|/4.87238e-151/CTD small phosphatase-like protein 2 [Aegilops tauschii]
VsiRNA9854	TraesCS4B01G004000.1	3	K17302|1|2e-108|396|sita:101779298|coatomer subunit beta'	-	-	-	gi|669031854|emb|CDM87052.1|/0/unnamed protein product [Triticum aestivum]
VsiRNA9854	TraesCS4B01G248800.1	1.5	K17732|1|3e-156|552|ats:F775_03197|mitochondrial-processing peptidase subunit beta [EC:3.4.24.64];K16812|2|1e-19|99.0|bna:106397326|targeting protein for Xklp2	GO:0015630//microtubule cytoskeleton	-	GO:0000087//M phase of mitotic cell cycle	gi|475623273|gb|EMT32156.1|/1.66243e-155/Putative mitochondrial-processing peptidase subunit beta [Aegilops tauschii]
VsiRNA9854	TraesCS4D01G100400.1	3	-	-	-	-	gi|475577804|gb|EMT17932.1|/7.78591e-76/hypothetical protein F775_03700 [Aegilops tauschii]
VsiRNA9854	TraesCS4D01G100400.2	3	K06911|1|2e-08|61.6|bna:106353157|uncharacterized protein;K10278|2|6e-06|53.1|lja:Lj0g3v0092599.1|F-box and leucine-rich repeat protein 12	-	-	-	gi|475577804|gb|EMT17932.1|/1.93466e-135/hypothetical protein F775_03700 [Aegilops tauschii]
VsiRNA9854	TraesCS5A01G460700.1	4	K17508|1|0.0|663|bdi:100823140|protein phosphatase PTC7 [EC:3.1.3.16]	-	-	-	gi|326504524|dbj|BAJ91094.1|/0/predicted protein [Hordeum vulgare subsp. vulgare]
VsiRNA9854	TraesCS5B01G089700.1	3.5	K10960|1|4e-26|120|atr:18422248|geranylgeranyl diphosphate/geranylgeranyl-bacteriochlorophyllide a reductase [EC:1.3.1.83 1.3.1.111];K00679|2|3e-25|117|cic:CICLE_v10027727mg|phospholipid:diacylglycerol acyltransferase [EC:2.3.1.158];K01188|3|5e-19|96.7|aly:ARALYDRAFT_316517|beta-glucosidase [EC:3.2.1.21];K21026|4|2e-14|81.3|sita:101755265|acetylajmaline esterase [EC:3.1.1.80]	-	-	-	gi|475517971|gb|EMT06149.1|/3.59186e-126/GDSL esterase/lipase [Aegilops tauschii]
VsiRNA9854	TraesCS5B01G134700.1	3.5	-	-	-	-	gi|937939292|dbj|BAT14205.1|/0/Os11g0518900, partial [Oryza sativa Japonica Group]
VsiRNA9854	TraesCS5D01G294100.1	3.5	K17616|1|0.0|635|cmo:103487770|CTD small phosphatase-like protein 2 [EC:3.1.3.-];K01870|5|4e-84|313|aly:ARALYDRAFT_337099|isoleucyl-tRNA synthetase [EC:6.1.1.5]	-	-	-	gi|475472943|gb|EMT02464.1|/0/HORMA domain-containing protein 1 [Aegilops tauschii]
VsiRNA9854	TraesCS6A01G141600.1	4	-	-	-	-	gi|475523447|gb|EMT06888.1|/0/hypothetical protein F775_12167 [Aegilops tauschii]
VsiRNA9854	TraesCS6A01G365300.1	4	-	GO:0016020//membrane	-	-	gi|475459622|gb|EMT01984.1|/0/hypothetical protein F775_26974 [Aegilops tauschii]
VsiRNA9854	TraesCS6B01G247000.1	4	K07407|1|4e-20|101|vra:106769890|alpha-galactosidase [EC:3.2.1.22]	GO:0005618//cell wall;GO:0043231//intracellular membrane-bounded organelle	GO:0015925	GO:0006677//glycosylceramide metabolic process;GO:0016137//glycoside metabolic process;GO:0044723	gi|326518100|dbj|BAK07302.1|/0/predicted protein [Hordeum vulgare subsp. vulgare]
VsiRNA9854	TraesCS6D01G238400.3	3.5	K10260|1|1e-118|427|egr:104445053|F-box and WD-40 domain protein 7	-	GO:0097159//organic cyclic compound binding;GO:0046914//transition metal ion binding	-	gi|326496080|dbj|BAJ90661.1|/0/predicted protein [Hordeum vulgare subsp. vulgare]
VsiRNA9854	TraesCS7A01G183900.1	4	K05681|1|2e-43|179|sot:102580570|ATP-binding cassette, subfamily G (WHITE), member 2	-	GO:0017111//nucleoside-triphosphatase activity;GO:0032550	GO:0009154//purine ribonucleotide catabolic process	gi|960456838|ref|XP_014752458.1|/0/PREDICTED: ABC transporter G family member 48 isoform X1 [Brachypodium distachyon]
VsiRNA9854	TraesCS7A01G196400.1	3	-	-	-	-	gi|326491899|dbj|BAJ98174.1|/4.2485e-98/predicted protein [Hordeum vulgare subsp. vulgare]
VsiRNA9854	TraesCS7A01G420600.1	3	K14709|1|9e-112|404|osa:9271816|solute carrier family 39 (zinc transporter), member 1/2/3	GO:0016020//membrane	GO:0046915//transition metal ion transmembrane transporter activity	GO:0044763;GO:0000041//transition metal ion transport	gi|218198397|gb|EEC80824.1|/4.62108e-111/hypothetical protein OsI_23408 [Oryza sativa Indica Group]
VsiRNA9854	TraesCS7B01G102100.1	3	-	-	-	-	gi|326491899|dbj|BAJ98174.1|/2.54469e-111/predicted protein [Hordeum vulgare subsp. vulgare]
VsiRNA9854	TraesCS7B01G339200.1	3	-	-	-	-	gi|475595874|gb|EMT23189.1|/0/Disease resistance protein RPP13 [Aegilops tauschii]
VsiRNA9854	TraesCS7B01G432300.1	3.5	K12236|1|0.0|1675|bdi:100843639|transcriptional repressor NF-X1	GO:0043231//intracellular membrane-bounded organelle	GO:0046914//transition metal ion binding;GO:0001071//nucleic acid binding transcription factor activity	GO:0006351//transcription, DNA-dependent	gi|326510887|dbj|BAJ91791.1|/0/predicted protein [Hordeum vulgare subsp. vulgare]
VsiRNA9854	TraesCS7D01G197900.1	3	-	-	-	-	gi|475597401|gb|EMT23610.1|/6.53931e-107/hypothetical protein F775_09458 [Aegilops tauschii]
VsiRNA9854	TraesCS7D01G240400.1	4	K00011|1|9e-112|404|egu:105046353|aldehyde reductase [EC:1.1.1.21]	GO:0044444//cytoplasmic part;GO:0043231//intracellular membrane-bounded organelle	GO:0003824//catalytic activity	GO:0044710;GO:0010038//response to metal ion	gi|475547161|gb|EMT10823.1|/2.5517e-149/Aldose reductase [Aegilops tauschii]
VsiRNA9854	TraesCSU01G100500.1	4	K13356|1|3e-165|582|dosa:Os04t0354600-01|alcohol-forming fatty acyl-CoA reductase [EC:1.2.1.84]	-	-	-	gi|474054784|gb|EMS53770.1|/0/Fatty acyl-CoA reductase 3 [Triticum urartu]
VsiRNA9856	TraesCS1B01G005600.1	4	K07199|1|4e-47|186|egu:105033807|5'-AMP-activated protein kinase, regulatory beta subunit	-	GO:0016772//transferase activity, transferring phosphorus-containing groups	GO:0006796//phosphate-containing compound metabolic process	gi|475542651|gb|EMT10009.1|/1.04207e-60/hypothetical protein F775_22161 [Aegilops tauschii]
VsiRNA9856	TraesCS2A01G155500.1	3.5	K17535|1|1e-59|231|cre:CHLREDRAFT_205721|serine/threonine-protein kinase TNNI3K [EC:2.7.11.1];K06272|3|1e-46|188|rcu:8265009|integrin-linked kinase [EC:2.7.11.1]	-	GO:0032550;GO:0004672//protein kinase activity	GO:0043401//steroid hormone mediated signaling pathway;GO:0006464//cellular protein modification process;GO:0010051//xylem and phloem pattern formation	gi|326488489|dbj|BAJ93913.1|/0/predicted protein [Hordeum vulgare subsp. vulgare]
VsiRNA9856	TraesCS2B01G588400.1	2.5	-	GO:0019866//organelle inner membrane;GO:0009536//plastid	GO:0005515//protein binding	GO:0048285;GO:0009658//chloroplast organization	gi|670020441|emb|CDJ26504.1|/0/unnamed protein product [Triticum aestivum]
VsiRNA9856	TraesCS2D01G559100.1	3.5	-	GO:0019866//organelle inner membrane;GO:0009536//plastid	GO:0005515//protein binding	GO:0048285;GO:0009658//chloroplast organization	gi|475578869|gb|EMT18208.1|/0/hypothetical protein F775_01957 [Aegilops tauschii]
VsiRNA9856	TraesCS3A01G184500.1	3.5	K02183|1|1e-80|299|crb:CARUB_v10019058mg|calmodulin	GO:0043231//intracellular membrane-bounded organelle;GO:0016020//membrane	GO:0046872//metal ion binding	GO:0019932//second-messenger-mediated signaling;GO:0009640//photomorphogenesis;GO:0009856//pollination	gi|922458022|ref|XP_013630794.1|/4.92588e-81/PREDICTED: calmodulin isoform X1 [Brassica oleracea var. oleracea]
VsiRNA9856	TraesCS4A01G160600.1	4	-	-	-	-	gi|474051454|gb|EMS53665.1|/0/hypothetical protein TRIUR3_19196 [Triticum urartu]
VsiRNA9856	TraesCS5D01G485100.1	4	K14209|1|0.0|714|ats:F775_15480|solute carrier family 36 (proton-coupled amino acid transporter)	GO:0016020//membrane	GO:0015171//amino acid transmembrane transporter activity	GO:0006865//amino acid transport	gi|475560334|gb|EMT13545.1|/0/Proton-coupled amino acid transporter 1 [Aegilops tauschii]
VsiRNA9856	TraesCS6B01G026200.1	4	-	-	GO:0036094//small molecule binding;GO:0097159//organic cyclic compound binding	-	gi|357137976|ref|XP_003570574.1|/1.45079e-88/PREDICTED: RNA-binding protein 48-like isoform X1 [Brachypodium distachyon]
VsiRNA9856	TraesCS6D01G022400.1	4	-	-	GO:0036094//small molecule binding;GO:0097159//organic cyclic compound binding	-	gi|357137976|ref|XP_003570574.1|/3.80903e-97/PREDICTED: RNA-binding protein 48-like isoform X1 [Brachypodium distachyon]
VsiRNA9856	TraesCSU01G125700.1	3.5	K04733|1|0.0|1004|ats:F775_14081|interleukin-1 receptor-associated kinase 4 [EC:2.7.11.1]	-	-	-	gi|475555769|gb|EMT12513.1|/0/Lectin-domain containing receptor kinase A4.2 [Aegilops tauschii]
VsiRNA9861	TraesCS7A01G337400.1	4	K05909|1|0.0|808|ats:F775_52483|laccase [EC:1.10.3.2]	-	-	-	gi|326520463|dbj|BAK07490.1|/0/predicted protein [Hordeum vulgare subsp. vulgare]
VsiRNA9864	TraesCS1A01G006100.1	3.5	K05609|1|1e-17|90.9|thj:104813337|ubiquitin carboxyl-terminal hydrolase L3 [EC:3.4.19.12]	-	-	-	gi|473971000|gb|EMS51452.1|/2.731e-148/hypothetical protein TRIUR3_00483 [Triticum urartu]
VsiRNA9864	TraesCS1D01G002800.1	3.5	K05609|1|9e-22|105|thj:104813337|ubiquitin carboxyl-terminal hydrolase L3 [EC:3.4.19.12]	-	-	-	gi|326532260|dbj|BAK05059.1|/8.43272e-172/predicted protein [Hordeum vulgare subsp. vulgare]
VsiRNA9864	TraesCS2A01G396000.1	3.5	K13411|1|0.0|660|nnu:104596257|dual oxidase [EC:1.6.3.1 1.11.1.-]	-	-	-	gi|473749614|gb|EMS45573.1|/0/Superoxide-generating NADPH oxidase heavy chain subunit B [Triticum urartu]
VsiRNA9864	TraesCS2A01G407000.1	3	-	-	-	-	gi|218195367|gb|EEC77794.1|/0/hypothetical protein OsI_16973 [Oryza sativa Indica Group]
VsiRNA9864	TraesCS2D01G053000.1	3.5	K13420|1|2e-111|404|smo:SELMODRAFT_431458|LRR receptor-like serine/threonine-protein kinase FLS2 [EC:2.7.11.1];K04733|3|3e-108|394|pop:POPTR_0003s220001|interleukin-1 receptor-associated kinase 4 [EC:2.7.11.1];K20718|5|9e-106|386|egu:105059353|LRR receptor-like serine/threonine-protein kinase ERECTA [EC:2.7.11.1]	GO:0043231//intracellular membrane-bounded organelle	GO:0016772//transferase activity, transferring phosphorus-containing groups	-	gi|475539682|gb|EMT09449.1|/0/Putative LRR receptor-like serine/threonine-protein kinase [Aegilops tauschii]
VsiRNA9864	TraesCS2D01G226200.1	4	K13217|1|0.0|1323|bdi:100837794|pre-mRNA-processing factor 39	-	-	-	gi|721661264|ref|XP_010235098.1|/0/PREDICTED: uncharacterized protein LOC100837794 isoform X1 [Brachypodium distachyon]
VsiRNA9864	TraesCS3B01G082800.1	3	-	-	-	-	gi|474373597|gb|EMS64020.1|/0/Putative disease resistance protein RGA4 [Triticum urartu]
VsiRNA9864	TraesCS3B01G481900.1	2.5	K20777|1|3e-10|66.2|fve:101298260|exonuclease 3'-5' domain-containing protein 2 [EC:3.1.11.1]	-	-	-	gi|669031144|emb|CDM85936.1|/1.10011e-149/unnamed protein product [Triticum aestivum]
VsiRNA9864	TraesCS3D01G009600.2	3	-	-	-	-	gi|472900014|gb|EMS35629.1|/0/hypothetical protein TRIUR3_28436 [Triticum urartu]
VsiRNA9864	TraesCS4A01G053900.1	3.5	-	GO:0043231//intracellular membrane-bounded organelle	-	-	gi|475536954|gb|EMT09003.1|/0/hypothetical protein F775_02099 [Aegilops tauschii]
VsiRNA9864	TraesCS4A01G096200.1	4	K00555|1|0.0|1086|bdi:100832805|tRNA (guanine26-N2/guanine27-N2)-dimethyltransferase [EC:2.1.1.215 2.1.1.216]	-	GO:0003676//nucleic acid binding;GO:0008170//N-methyltransferase activity	GO:0006399//tRNA metabolic process	gi|357112898|ref|XP_003558242.1|/0/PREDICTED: probable tRNA (guanine(26)-N(2))-dimethyltransferase 1 [Brachypodium distachyon]
VsiRNA9864	TraesCS4A01G193200.1	4	K13544|1|1e-54|213|brp:103869295|pheophorbidase [EC:3.1.1.82]	-	GO:0052689	GO:0009683;GO:0044767	gi|474150162|gb|EMS56887.1|/5.61663e-143/hypothetical protein TRIUR3_06889 [Triticum urartu]
VsiRNA9864	TraesCS4A01G224700.1	3.5	K00924|1|8e-176|619|aly:ARALYDRAFT_473063|	-	GO:0004672//protein kinase activity;GO:0032550	GO:0006796//phosphate-containing compound metabolic process;GO:0006464//cellular protein modification process	gi|474381942|gb|EMS64651.1|/0/Receptor-like protein kinase HSL1 [Triticum urartu]
VsiRNA9864	TraesCS4A01G329300.1	2.5	K11092|1|8e-112|404|ats:F775_32351|U2 small nuclear ribonucleoprotein A'	GO:0005737//cytoplasm;GO:0005654//nucleoplasm	-	-	gi|326508890|dbj|BAJ86838.1|/3.13255e-114/predicted protein [Hordeum vulgare subsp. vulgare]
VsiRNA9864	TraesCS5A01G089800.1	4	-	-	-	-	gi|473996458|gb|EMS52072.1|/9.38057e-77/hypothetical protein TRIUR3_13126 [Triticum urartu]
VsiRNA9864	TraesCS5A01G190000.1	3.5	K01087|1|3e-165|582|ats:F775_32104|trehalose 6-phosphate phosphatase [EC:3.1.3.12]	-	GO:0019203//carbohydrate phosphatase activity	GO:0005991//trehalose metabolic process;GO:0010038//response to metal ion	gi|474219410|gb|EMS59182.1|/5.54825e-179/Trehalose-phosphate phosphatase [Triticum urartu]
VsiRNA9864	TraesCS5B01G193100.1	3.5	-	-	GO:0003824//catalytic activity	GO:0008152//metabolic process	gi|474219410|gb|EMS59182.1|/0/Trehalose-phosphate phosphatase [Triticum urartu]
VsiRNA9864	TraesCS5B01G193100.2	3.5	-	-	-	-	gi|474219410|gb|EMS59182.1|/2.98218e-176/Trehalose-phosphate phosphatase [Triticum urartu]
VsiRNA9864	TraesCS5B01G193100.3	3.5	K01087|1|2e-161|569|bdi:100828724|trehalose 6-phosphate phosphatase [EC:3.1.3.12]	-	GO:0003824//catalytic activity	GO:0008152//metabolic process	gi|474219410|gb|EMS59182.1|/1.33739e-180/Trehalose-phosphate phosphatase [Triticum urartu]
VsiRNA9864	TraesCS5B01G543700.1	2.5	K11092|1|3e-112|405|ats:F775_32351|U2 small nuclear ribonucleoprotein A'	GO:0005737//cytoplasm;GO:0005654//nucleoplasm	-	-	gi|326508890|dbj|BAJ86838.1|/1.83648e-114/predicted protein [Hordeum vulgare subsp. vulgare]
VsiRNA9864	TraesCS5B01G544800.1	4	K13437|1|0.0|657|osa:107276510|receptor kinase-like protein;K20181|2|3e-179|630|mtr:MTR_5g026090|vacuolar protein sorting-associated protein 18;K13420|5|2e-178|627|sind:105179504|LRR receptor-like serine/threonine-protein kinase FLS2 [EC:2.7.11.1]	GO:0043231//intracellular membrane-bounded organelle	GO:0036094//small molecule binding;GO:0004672//protein kinase activity;GO:1901363;GO:0097159//organic cyclic compound binding	-	gi|475561844|gb|EMT13850.1|/0/Putative LRR receptor-like serine/threonine-protein kinase [Aegilops tauschii]
VsiRNA9864	TraesCS5D01G166600.1	4	-	GO:0043231//intracellular membrane-bounded organelle	-	-	gi|475614672|gb|EMT29160.1|/3.5031e-99/hypothetical protein F775_03966 [Aegilops tauschii]
VsiRNA9864	TraesCS6B01G011800.1	2	K04077|1|0.0|1023|ats:F775_15417|chaperonin GroEL	GO:0005840//ribosome;GO:0031981//nuclear lumen;GO:0009532//plastid stroma;GO:0009526//plastid envelope;GO:0005576//extracellular region;GO:0016020//membrane	GO:0032550	GO:0051084//'de novo' posttranslational protein folding;GO:0009814//defense response, incompatible interaction	gi|475583491|gb|EMT19476.1|/0/RuBisCO large subunit-binding protein subunit beta, chloroplastic [Aegilops tauschii]
VsiRNA9864	TraesCS6B01G039000.1	3.5	K13466|1|2e-45|184|sly:543900|EIX receptor 1/2	-	-	-	gi|475573297|gb|EMT16708.1|/4.08674e-155/Putative LRR receptor-like serine/threonine-protein kinase [Aegilops tauschii]
VsiRNA9864	TraesCS6B01G192100.1	3.5	K09458|1|0.0|786|bdi:100826976|3-oxoacyl-[acyl-carrier-protein] synthase II [EC:2.3.1.179]	-	GO:0016746//transferase activity, transferring acyl groups	GO:0006631//fatty acid metabolic process	gi|326525024|dbj|BAK07782.1|/0/predicted protein [Hordeum vulgare subsp. vulgare]
VsiRNA9864	TraesCS6B01G231000.1	4	-	GO:0043231//intracellular membrane-bounded organelle	GO:0005515//protein binding;GO:0016462//pyrophosphatase activity;GO:0032550	GO:0044267//cellular protein metabolic process	gi|326501208|dbj|BAJ98835.1|/0/predicted protein [Hordeum vulgare subsp. vulgare]
VsiRNA9864	TraesCS7A01G312500.1	4	K02327|1|3e-07|56.6|csl:COCSUDRAFT_46149|DNA polymerase delta subunit 1 [EC:2.7.7.7];K01620|2|6e-06|52.4|bna:106417071|threonine aldolase [EC:4.1.2.48]	GO:0009526//plastid envelope	-	-	gi|473759025|gb|EMS45765.1|/1.50421e-135/hypothetical protein TRIUR3_17925 [Triticum urartu]
VsiRNA9864	TraesCS7A01G503900.1	3.5	K10908|1|0.0|1553|bdi:100839892|DNA-directed RNA polymerase, mitochondrial [EC:2.7.7.6];K00960|3|0.0|1473|osa:4341695|DNA-directed RNA polymerase [EC:2.7.7.6]	GO:0009536//plastid	GO:0034062//RNA polymerase activity;GO:0003676//nucleic acid binding	GO:0010467//gene expression	gi|34481851|emb|CAD45446.1|/0/DNA-directed RNA polymerase, chloroplast precursor [Hordeum vulgare subsp. vulgare]
VsiRNA9864	TraesCS7B01G034400.1	3	-	-	GO:0097159//organic cyclic compound binding;GO:0004518//nuclease activity	-	gi|326512504|dbj|BAJ99607.1|/6.54268e-109/predicted protein [Hordeum vulgare subsp. vulgare]
VsiRNA9864	TraesCS7B01G212200.1	3	K02327|1|6e-07|55.8|csl:COCSUDRAFT_46149|DNA polymerase delta subunit 1 [EC:2.7.7.7];K01620|2|6e-06|52.4|bna:106417071|threonine aldolase [EC:4.1.2.48]	GO:0009526//plastid envelope	-	-	gi|473759025|gb|EMS45765.1|/8.25385e-134/hypothetical protein TRIUR3_17925 [Triticum urartu]
VsiRNA9864	TraesCS7B01G276500.1	4	K12869|1|0.0|1235|bdi:100829074|crooked neck	GO:0044464//cell part	-	GO:0010467//gene expression	gi|326489833|dbj|BAJ93990.1|/0/predicted protein [Hordeum vulgare subsp. vulgare]
VsiRNA9864	TraesCS7B01G411000.1	3.5	-	GO:0009536//plastid	GO:0034062//RNA polymerase activity;GO:0003676//nucleic acid binding	GO:0010467//gene expression	gi|475558135|gb|EMT13001.1|/0/DNA-directed RNA polymerase 3, chloroplastic [Aegilops tauschii]
VsiRNA9864	TraesCS7B01G411000.2	3.5	K10908|1|0.0|1051|bdi:100839892|DNA-directed RNA polymerase, mitochondrial [EC:2.7.7.6];K00960|4|0.0|1006|osa:4341695|DNA-directed RNA polymerase [EC:2.7.7.6]	GO:0009536//plastid	GO:0034062//RNA polymerase activity;GO:0003676//nucleic acid binding	GO:0010467//gene expression	gi|5292165|gb|AAB01085.2|/0/single-subunit RNA polymerase C [Triticum aestivum]
VsiRNA9864	TraesCS7D01G003200.1	4	-	-	-	-	gi|475376364|gb|EMT00601.1|/0/hypothetical protein F775_21019 [Aegilops tauschii]
VsiRNA9864	TraesCS7D01G400100.1	4	-	GO:0043231//intracellular membrane-bounded organelle	-	-	gi|326502580|dbj|BAJ95353.1|/2.18585e-64/predicted protein [Hordeum vulgare subsp. vulgare]
VsiRNA9862	TraesCS1A01G354000.1	3	K15078|1|7e-17|89.4|vra:106776708|structure-specific endonuclease subunit SLX1 [EC:3.6.1.-];K19613|5|9e-14|79.0|tcc:TCM_005824|leucine-rich repeat protein SHOC2	-	-	-	gi|475618845|gb|EMT30566.1|/0/Disease resistance protein RGA2 [Aegilops tauschii]
VsiRNA9862	TraesCS5A01G529900.1	4	-	GO:0031224//intrinsic to membrane;GO:0043231//intracellular membrane-bounded organelle	-	GO:0044763	gi|475557120|gb|EMT12763.1|/0/Putative transporter arsB [Aegilops tauschii]
VsiRNA9862	TraesCS6D01G071200.1	4	K04733|1|1e-22|108|ats:F775_20720|interleukin-1 receptor-associated kinase 4 [EC:2.7.11.1]	-	-	-	gi|475546541|gb|EMT10706.1|/3.40119e-154/hypothetical protein F775_12199 [Aegilops tauschii]
VsiRNA9863	TraesCS2A01G105800.1	4	-	-	-	-	gi|475581572|gb|EMT18874.1|/0/hypothetical protein F775_19800 [Aegilops tauschii]
VsiRNA9863	TraesCS3A01G199300.1	4	-	GO:0031224//intrinsic to membrane	-	-	gi|357131926|ref|XP_003567584.1|/0/PREDICTED: protein FAM91A1-like isoform X1 [Brachypodium distachyon]
VsiRNA9863	TraesCS5D01G494400.1	4	-	-	-	-	gi|475623020|gb|EMT32063.1|/0/Putative disease resistance protein [Aegilops tauschii]
VsiRNA9865	TraesCS3A01G192900.1	3	-	-	-	-	gi|326524081|dbj|BAJ97051.1|/0/predicted protein [Hordeum vulgare subsp. vulgare]
VsiRNA9865	TraesCS3A01G192900.2	3	-	-	-	-	gi|357132075|ref|XP_003567658.1|/0/PREDICTED: AMSH-like ubiquitin thioesterase 3 [Brachypodium distachyon]
VsiRNA9865	TraesCS4D01G148900.1	3.5	-	-	-	-	gi|475599085|gb|EMT24136.1|/5.7587e-35/hypothetical protein F775_03994 [Aegilops tauschii]
VsiRNA9865	TraesCS5A01G337600.1	2.5	K06943|1|0.0|830|ats:F775_15768|nucleolar GTP-binding protein	-	-	-	gi|474381205|gb|EMS64602.1|/0/Nucleolar GTP-binding protein 1 [Triticum urartu]
VsiRNA9867	TraesCS1B01G420200.1	3	K10418|1|4e-134|479|crb:CARUB_v10011625mg|dynein light chain LC8-type	GO:0043231//intracellular membrane-bounded organelle;GO:0016020//membrane	GO:0005088//Ras guanyl-nucleotide exchange factor activity	GO:0003006//developmental process involved in reproduction;GO:0022622//root system development;GO:0000904//cell morphogenesis involved in differentiation	gi|326502756|dbj|BAJ99006.1|/0/predicted protein [Hordeum vulgare subsp. vulgare]
VsiRNA9867	TraesCS1D01G348300.1	2	-	-	-	-	gi|475592394|gb|EMT22053.1|/1.17068e-75/hypothetical protein F775_04468 [Aegilops tauschii]
VsiRNA9867	TraesCS1D01G431400.1	3.5	-	GO:0043231//intracellular membrane-bounded organelle	GO:0016301//kinase activity	-	gi|474202122|gb|EMS58550.1|/0/Cysteine-rich receptor-like protein kinase 8 [Triticum urartu]
VsiRNA9867	TraesCS2A01G047700.1	4	-	-	-	-	gi|475569757|gb|EMT15841.1|/2.11347e-169/hypothetical protein F775_23510 [Aegilops tauschii]
VsiRNA9867	TraesCS2A01G496900.1	4	-	GO:0043234//protein complex	GO:0005515//protein binding	GO:0044267//cellular protein metabolic process	gi|115473139|ref|NP_001060168.1|/1.63797e-69/Os07g0595800 [Oryza sativa Japonica Group]
VsiRNA9867	TraesCS2A01G496900.2	4	K15151|1|5e-31|133|aly:ARALYDRAFT_313324|mediator of RNA polymerase II transcription subunit 10	GO:0043234//protein complex	GO:0005515//protein binding	GO:0044267//cellular protein metabolic process	gi|357111524|ref|XP_003557562.1|/1.74387e-71/PREDICTED: protein UXT homolog [Brachypodium distachyon]
VsiRNA9867	TraesCS2A01G546900.1	3.5	-	GO:0009941//chloroplast envelope;GO:0031224//intrinsic to membrane	GO:0016301//kinase activity	GO:0006796//phosphate-containing compound metabolic process;GO:0018130	gi|90185112|sp|Q2N2K3.1|PHYK_WHEAT/1.631e-116/RecName: Full=Probable phytol kinase, chloroplastic; Flags: Precursor
VsiRNA9867	TraesCS2A01G564500.1	4	K13457|1|3e-87|323|ats:F775_15460|disease resistance protein RPM1	-	-	-	gi|474314624|gb|EMS62028.1|/0/Disease resistance protein RPM1 [Triticum urartu]
VsiRNA9867	TraesCS3D01G331400.1	3.5	-	GO:0043231//intracellular membrane-bounded organelle	GO:0004866//endopeptidase inhibitor activity	-	gi|326533412|dbj|BAJ93678.1|/5.37147e-71/predicted protein [Hordeum vulgare subsp. vulgare]
VsiRNA9867	TraesCS4A01G452000.1	2.5	-	-	-	-	gi|326491297|dbj|BAK05748.1|/0/predicted protein [Hordeum vulgare subsp. vulgare]
VsiRNA9867	TraesCS4A01G452100.1	2.5	-	-	-	-	gi|473980465|gb|EMS51538.1|/3.56515e-95/hypothetical protein TRIUR3_09368 [Triticum urartu]
VsiRNA9867	TraesCS4B01G363700.1	2.5	K14641|1|0.0|768|ats:F775_29443|apyrase [EC:3.6.1.5]	GO:0043231//intracellular membrane-bounded organelle	GO:0036094//small molecule binding;GO:1901363;GO:0097159//organic cyclic compound binding;GO:0003824//catalytic activity	-	gi|475617700|gb|EMT30219.1|/0/Nucleoside-triphosphatase [Aegilops tauschii]
VsiRNA9867	TraesCS4D01G357100.2	2.5	K14641|1|1e-173|610|ats:F775_29443|apyrase [EC:3.6.1.5]	GO:0043231//intracellular membrane-bounded organelle	-	-	gi|475617700|gb|EMT30219.1|/6.82613e-173/Nucleoside-triphosphatase [Aegilops tauschii]
VsiRNA9867	TraesCS5A01G269400.1	4	-	-	-	-	gi|944076629|gb|KQK11981.1|/1.5917e-24/hypothetical protein BRADI_1g00765 [Brachypodium distachyon]
VsiRNA9867	TraesCS5A01G532000.1	2.5	K14641|1|0.0|743|ats:F775_29443|apyrase [EC:3.6.1.5]	GO:0043231//intracellular membrane-bounded organelle	GO:0036094//small molecule binding;GO:1901363;GO:0097159//organic cyclic compound binding;GO:0003824//catalytic activity	-	gi|474187342|gb|EMS57965.1|/0/Nucleoside-triphosphatase [Triticum urartu]
VsiRNA9867	TraesCS5B01G527800.1	4	K13420|1|1e-25|118|smo:SELMODRAFT_234577|LRR receptor-like serine/threonine-protein kinase FLS2 [EC:2.7.11.1]	-	-	-	gi|473984439|gb|EMS51680.1|/3.56641e-140/Phytosulfokine receptor 2 [Triticum urartu]
VsiRNA9867	TraesCS5D01G063500.1	4	-	-	-	-	gi|475617249|gb|EMT30052.1|/0/hypothetical protein F775_17722 [Aegilops tauschii]
VsiRNA9867	TraesCS5D01G546300.1	4	K05609|1|2e-38|161|thj:104813337|ubiquitin carboxyl-terminal hydrolase L3 [EC:3.4.19.12]	GO:0043231//intracellular membrane-bounded organelle	-	-	gi|475469520|gb|EMT02319.1|/0/hypothetical protein F775_08400 [Aegilops tauschii]
VsiRNA9867	TraesCS6A01G255800.1	4	K09338|1|0.0|1387|ats:F775_14988|homeobox-leucine zipper protein	GO:0043231//intracellular membrane-bounded organelle	GO:0001071//nucleic acid binding transcription factor activity;GO:0003677//DNA binding	GO:0043479;GO:0006351//transcription, DNA-dependent;GO:0022622//root system development	gi|326490099|dbj|BAJ94123.1|/0/predicted protein [Hordeum vulgare subsp. vulgare]
VsiRNA9867	TraesCS6A01G274600.1	4	-	GO:0043229//intracellular organelle	GO:0008168//methyltransferase activity	GO:0032259//methylation	gi|473912546|gb|EMS49610.1|/0/Histone-lysine N-methyltransferase SUVR5 [Triticum urartu]
VsiRNA9867	TraesCS7A01G035800.1	2.5	-	-	-	-	gi|474360278|gb|EMS63289.1|/0/hypothetical protein TRIUR3_02358 [Triticum urartu]
VsiRNA9867	TraesCS7A01G090500.1	4	K11434|1|0.0|697|bdi:100826165|type I protein arginine methyltransferase [EC:2.1.1.319]	-	GO:0016274//protein-arginine N-methyltransferase activity	GO:0016571//histone methylation;GO:0003006//developmental process involved in reproduction;GO:0035247//peptidyl-arginine omega-N-methylation	gi|326492281|dbj|BAK01924.1|/0/predicted protein [Hordeum vulgare subsp. vulgare]
VsiRNA9867	TraesCS7B01G277100.1	4	K15264|1|8e-11|70.1|cre:CHLREDRAFT_41764|putative methyltransferase [EC:2.1.1.-];K03500|3|2e-10|68.9|egr:104450416|16S rRNA (cytosine967-C5)-methyltransferase [EC:2.1.1.176]	-	GO:0003676//nucleic acid binding;GO:0016741	GO:0008152//metabolic process	gi|721658137|ref|XP_010234618.1|/0/PREDICTED: putative methyltransferase NSUN6 [Brachypodium distachyon]
VsiRNA9868	TraesCS2A01G250200.3	4	-	GO:0009536//plastid	-	-	gi|475623304|gb|EMT32169.1|/0/hypothetical protein F775_01420 [Aegilops tauschii]
VsiRNA9868	TraesCS2A01G319800.1	4	K16573|1|1e-17|92.0|pda:103722329|gamma-tubulin complex component 6	-	-	-	gi|475593500|gb|EMT22403.1|/0/hypothetical protein F775_12341 [Aegilops tauschii]
VsiRNA9868	TraesCS3B01G246500.1	3.5	K13128|1|2e-117|424|cic:CICLE_v10013582mg|zinc finger CCHC domain-containing protein 8	-	-	-	gi|669029046|emb|CDM83098.1|/0/unnamed protein product [Triticum aestivum]
VsiRNA9868	TraesCS3B01G341000.1	4	-	-	GO:0016790//thiolester hydrolase activity;GO:0070011//peptidase activity, acting on L-amino acid peptides	GO:0019941//modification-dependent protein catabolic process	gi|669030010|emb|CDM84397.1|/0/unnamed protein product [Triticum aestivum]
VsiRNA9868	TraesCS4A01G258600.1	4	-	-	-	-	gi|474383306|gb|EMS64731.1|/1.41372e-33/hypothetical protein TRIUR3_28855 [Triticum urartu]
VsiRNA9868	TraesCS4A01G258600.2	4	-	-	-	-	gi|474383306|gb|EMS64731.1|/3.62392e-53/hypothetical protein TRIUR3_28855 [Triticum urartu]
VsiRNA9868	TraesCS4D01G056100.1	4	-	-	-	-	gi|475500714|gb|EMT04277.1|/5.1607e-76/hypothetical protein F775_31439 [Aegilops tauschii]
VsiRNA9868	TraesCS4D01G056100.2	4	-	-	-	-	gi|475500714|gb|EMT04277.1|/7.16937e-57/hypothetical protein F775_31439 [Aegilops tauschii]
VsiRNA9868	TraesCS5A01G254000.1	4	K15030|1|4e-08|60.8|brp:103856145|translation initiation factor 3 subunit M	-	-	-	gi|473986830|gb|EMS51729.1|/0/F-box protein CPR30 [Triticum urartu]
VsiRNA9868	TraesCS5A01G367700.1	4	-	-	-	-	gi|474014221|gb|EMS52657.1|/0/Coatomer subunit beta'-2 [Triticum urartu]
VsiRNA9868	TraesCS5A01G422400.1	3	-	-	-	-	gi|475593080|gb|EMT22267.1|/0/hypothetical protein F775_30192 [Aegilops tauschii]
VsiRNA9868	TraesCS6A01G311400.1	4	K14012|1|6e-82|306|vvi:100261938|UBX domain-containing protein 1;K13525|2|4e-29|130|cre:CHLREDRAFT_134171|transitional endoplasmic reticulum ATPase;K03064|4|5e-29|130|ppp:PHYPADRAFT_105737|26S proteasome regulatory subunit T4	GO:0043231//intracellular membrane-bounded organelle	GO:0016462//pyrophosphatase activity;GO:0032550	-	gi|326501984|dbj|BAK06484.1|/0/predicted protein, partial [Hordeum vulgare subsp. vulgare]
VsiRNA9868	TraesCS7A01G198100.1	4	K01528|1|0.0|1593|ats:F775_07109|dynamin GTPase [EC:3.6.5.5]	-	GO:0017111//nucleoside-triphosphatase activity;GO:0032550;GO:0008289//lipid binding	GO:0009154//purine ribonucleotide catabolic process	gi|475626769|gb|EMT33468.1|/0/Dynamin-2B [Aegilops tauschii]
VsiRNA9868	TraesCS7B01G270600.1	3	-	GO:0043231//intracellular membrane-bounded organelle	GO:0070566//adenylyltransferase activity;GO:0003676//nucleic acid binding	GO:0031123//RNA 3'-end processing	gi|475617205|gb|EMT30036.1|/0/Poly(A) polymerase [Aegilops tauschii]
VsiRNA9868	TraesCS7D01G480400.1	4	K14184|1|5e-112|405|mus:103992270|alpha-humulene/beta-caryophyllene synthase [EC:4.2.3.104 4.2.3.57];K15803|2|3e-102|373|vvi:100232954|(-)-germacrene D synthase [EC:4.2.3.22 4.2.3.75]	-	GO:0046872//metal ion binding;GO:0016829//lyase activity	-	gi|475623785|gb|EMT32364.1|/0/(+)-delta-cadinene synthase [Aegilops tauschii]
VsiRNA9873	TraesCS2A01G038300.1	4	K05350|1|3e-118|278|bdi:100838545|beta-glucosidase [EC:3.2.1.21]	GO:0043231//intracellular membrane-bounded organelle	GO:0016798//hydrolase activity, acting on glycosyl bonds	GO:0009699//phenylpropanoid biosynthetic process;GO:0044238//primary metabolic process	gi|960493949|ref|XP_014751577.1|/1.59618e-117/PREDICTED: beta-glucosidase 16-like [Brachypodium distachyon]
VsiRNA9873	TraesCS5A01G162000.1	4	-	GO:0009532//plastid stroma	-	-	gi|475561624|gb|EMT13804.1|/1.76359e-79/hypothetical protein F775_12425 [Aegilops tauschii]
VsiRNA9873	TraesCS5B01G159500.1	4	-	GO:0009532//plastid stroma	-	-	gi|475561624|gb|EMT13804.1|/3.85677e-79/hypothetical protein F775_12425 [Aegilops tauschii]
VsiRNA9874	TraesCS1B01G226300.1	3.5	-	-	-	-	gi|475603996|gb|EMT25597.1|/0/hypothetical protein F775_01082 [Aegilops tauschii]
VsiRNA9874	TraesCS2A01G132900.1	4	-	-	-	-	gi|326514416|dbj|BAJ96195.1|/0/predicted protein [Hordeum vulgare subsp. vulgare]
VsiRNA9874	TraesCS2B01G071400.1	4	K13459|1|2e-53|211|ats:F775_02380|disease resistance protein RPS2;K04733|2|5e-50|199|sita:101779886|interleukin-1 receptor-associated kinase 4 [EC:2.7.11.1];K17302|4|6e-49|196|ats:F775_09290|coatomer subunit beta'	-	-	-	gi|77555746|gb|ABA98542.1|/2.97477e-75/Protein kinase domain containing protein, expressed [Oryza sativa Japonica Group]
VsiRNA9874	TraesCS4B01G143200.1	4	K04733|1|3e-17|89.4|ats:F775_00388|interleukin-1 receptor-associated kinase 4 [EC:2.7.11.1]	GO:0043231//intracellular membrane-bounded organelle	-	-	gi|326499269|dbj|BAK06125.1|/1.5604e-109/predicted protein [Hordeum vulgare subsp. vulgare]
VsiRNA9874	TraesCS4B01G284500.1	3	-	-	-	-	gi|474105813|gb|EMS55453.1|/4.50766e-124/hypothetical protein TRIUR3_05045 [Triticum urartu]
VsiRNA9874	TraesCS4D01G141300.1	4	K04733|1|2e-16|86.7|ats:F775_00388|interleukin-1 receptor-associated kinase 4 [EC:2.7.11.1]	GO:0043231//intracellular membrane-bounded organelle	-	-	gi|326499269|dbj|BAK06125.1|/2.03795e-109/predicted protein [Hordeum vulgare subsp. vulgare]
VsiRNA9874	TraesCS5B01G088000.1	4	K04733|1|8e-11|68.2|aip:107617580|interleukin-1 receptor-associated kinase 4 [EC:2.7.11.1];K12173|3|4e-08|59.3|gmx:100794341|BRCA1-A complex subunit BRE	GO:0043231//intracellular membrane-bounded organelle	-	-	gi|326501826|dbj|BAK06405.1|/1.03567e-92/predicted protein [Hordeum vulgare subsp. vulgare]
VsiRNA9874	TraesCS5D01G094200.1	4	K04733|1|6e-13|75.1|aip:107617580|interleukin-1 receptor-associated kinase 4 [EC:2.7.11.1];K12173|3|5e-12|72.0|gmx:100794341|BRCA1-A complex subunit BRE	GO:0043231//intracellular membrane-bounded organelle	-	-	gi|326501826|dbj|BAK06405.1|/4.02487e-97/predicted protein [Hordeum vulgare subsp. vulgare]
VsiRNA9874	TraesCS6A01G351000.1	4	K01051|1|0.0|684|bdi:100843486|pectinesterase [EC:3.1.1.11]	-	GO:0016788//hydrolase activity, acting on ester bonds	-	gi|326504954|dbj|BAK06768.1|/0/predicted protein [Hordeum vulgare subsp. vulgare]
VsiRNA9875	TraesCS6D01G291500.1	4	K12599|1|7e-73|277|ccp:CHC_T00010115001|antiviral helicase SKI2 [EC:3.6.4.-]	GO:0009532//plastid stroma;GO:0035770//ribonucleoprotein granule	GO:0032550;GO:0042623//ATPase activity, coupled	GO:0010608//posttranscriptional regulation of gene expression;GO:0010496//intercellular transport;GO:0003006//developmental process involved in reproduction	gi|960478058|ref|XP_014756392.1|/0/PREDICTED: DEAD-box ATP-dependent RNA helicase ISE2, chloroplastic [Brachypodium distachyon]
VsiRNA9877	TraesCS1A01G030500.1	4	K14806|1|0.0|1060|bdi:100824689|ATP-dependent RNA helicase DDX31/DBP7 [EC:3.6.4.13]	-	GO:0003676//nucleic acid binding;GO:0032550;GO:0042623//ATPase activity, coupled	-	gi|357134995|ref|XP_003569099.1|/0/PREDICTED: DEAD-box ATP-dependent RNA helicase 17 [Brachypodium distachyon]
VsiRNA9877	TraesCS1B01G452000.1	4	-	GO:0043231//intracellular membrane-bounded organelle	GO:0003824//catalytic activity	-	gi|357132410|ref|XP_003567823.1|/0/PREDICTED: protein REDUCED WALL ACETYLATION 4-like [Brachypodium distachyon]
VsiRNA9877	TraesCS2A01G110200.1	4	K05681|1|6e-98|359|smo:SELMODRAFT_10835|ATP-binding cassette, subfamily G (WHITE), member 2	GO:0043231//intracellular membrane-bounded organelle	GO:0017111//nucleoside-triphosphatase activity;GO:0097159//organic cyclic compound binding;GO:1901363;GO:0036094//small molecule binding	-	gi|326516838|dbj|BAJ96411.1|/0/predicted protein [Hordeum vulgare subsp. vulgare]
VsiRNA9877	TraesCS2B01G542200.1	3.5	-	-	GO:0046914//transition metal ion binding	-	gi|475609838|gb|EMT27530.1|/0/RING finger protein 165 [Aegilops tauschii]
VsiRNA9877	TraesCS2B01G580000.1	4	-	GO:0043231//intracellular membrane-bounded organelle	-	-	gi|474175056|gb|EMS57760.1|/9.53553e-115/Peptidyl-tRNA hydrolase, mitochondrial [Triticum urartu]
VsiRNA9877	TraesCS2B01G580000.2	4	K01056|1|2e-65|248|bdi:100839972|peptidyl-tRNA hydrolase, PTH1 family [EC:3.1.1.29]	GO:0009536//plastid	GO:0052689	-	gi|474175056|gb|EMS57760.1|/7.10501e-73/Peptidyl-tRNA hydrolase, mitochondrial [Triticum urartu]
VsiRNA9877	TraesCS2D01G292200.1	4	-	GO:0032991//macromolecular complex;GO:0009532//plastid stroma	GO:0017111//nucleoside-triphosphatase activity;GO:0032550;GO:0005515//protein binding	GO:0009154//purine ribonucleotide catabolic process;GO:0043623//cellular protein complex assembly;GO:0009658//chloroplast organization	gi|474093275|gb|EMS54959.1|/0/Cell division protein ftsZ-like protein 2-1, chloroplastic [Triticum urartu]
VsiRNA9877	TraesCS2D01G550300.1	4	-	GO:0043231//intracellular membrane-bounded organelle	-	-	gi|474175056|gb|EMS57760.1|/3.27732e-115/Peptidyl-tRNA hydrolase, mitochondrial [Triticum urartu]
VsiRNA9877	TraesCS2D01G550300.2	4	K01056|1|2e-65|247|bdi:100839972|peptidyl-tRNA hydrolase, PTH1 family [EC:3.1.1.29]	GO:0009536//plastid	GO:0052689	-	gi|474175056|gb|EMS57760.1|/5.42097e-73/Peptidyl-tRNA hydrolase, mitochondrial [Triticum urartu]
VsiRNA9877	TraesCS3A01G226500.1	4	-	-	-	-	gi|474436269|gb|EMS68194.1|/0/Auxilin-related protein 1 [Triticum urartu]
VsiRNA9877	TraesCS3A01G385300.1	3.5	K19996|1|5e-146|519|ats:F775_26247|phosphatidylinositol transfer protein SFH5	GO:0031224//intrinsic to membrane;GO:0005576//extracellular region;GO:0009536//plastid	-	GO:0051234//establishment of localization;GO:0000904//cell morphogenesis involved in differentiation	gi|669030619|emb|CDM85203.1|/0/unnamed protein product [Triticum aestivum]
VsiRNA9877	TraesCS3B01G169700.1	4	-	-	-	-	gi|669028433|emb|CDM82232.1|/0/unnamed protein product [Triticum aestivum]
VsiRNA9877	TraesCS3B01G240100.1	3.5	-	-	-	-	gi|475624287|gb|EMT32548.1|/2.1856e-31/hypothetical protein F775_25913 [Aegilops tauschii]
VsiRNA9877	TraesCS3B01G300000.1	4	K12827|1|7e-11|69.7|thj:104816810|splicing factor 3A subunit 3	-	-	-	gi|669029663|emb|CDM83944.1|/6.74932e-174/unnamed protein product [Triticum aestivum]
VsiRNA9877	TraesCS4A01G101200.1	4	-	-	-	-	gi|721623106|ref|XP_010228787.1|/0/PREDICTED: 125 kDa kinesin-related protein isoform X2 [Brachypodium distachyon]
VsiRNA9877	TraesCS4A01G163100.1	3	K03129|1|0.0|1163|bdi:100829985|transcription initiation factor TFIID subunit 4	-	-	-	gi|721608415|ref|XP_010233274.1|/0/PREDICTED: transcription initiation factor TFIID subunit 4b-like [Brachypodium distachyon]
VsiRNA9877	TraesCS4B01G194600.1	4	-	-	-	-	gi|475597987|gb|EMT23788.1|/0/Chromodomain-helicase-DNA-binding 3-like protein [Aegilops tauschii]
VsiRNA9877	TraesCS4B01G212500.1	3.5	K01689|1|0.0|802|bdi:100844007|enolase [EC:4.2.1.11]	GO:0043234//protein complex;GO:0043231//intracellular membrane-bounded organelle	GO:0046872//metal ion binding;GO:0016836//hydro-lyase activity	GO:0006007//glucose catabolic process	gi|721623370|ref|XP_010228827.1|/0/PREDICTED: cytosolic enolase 3 [Brachypodium distachyon]
VsiRNA9877	TraesCS4B01G329000.1	3.5	K20777|1|3e-08|59.7|adu:107484617|exonuclease 3'-5' domain-containing protein 2 [EC:3.1.11.1]	-	-	-	gi|669027296|emb|CDM80608.1|/2.12521e-135/unnamed protein product [Triticum aestivum]
VsiRNA9877	TraesCS4D01G301600.1	4	-	-	-	-	gi|326489767|dbj|BAK01864.1|/0/predicted protein [Hordeum vulgare subsp. vulgare]
VsiRNA9877	TraesCS5B01G120100.1	4	K00128|1|0.0|779|bdi:104584764|aldehyde dehydrogenase (NAD+) [EC:1.2.1.3]	GO:0009536//plastid	GO:0016620//oxidoreductase activity, acting on the aldehyde or oxo group of donors, NAD or NADP as acceptor	GO:0009414//response to water deprivation;GO:0009725//response to hormone stimulus;GO:0006970//response to osmotic stress;GO:0044237//cellular metabolic process;GO:0044710	gi|721683475|ref|XP_010238657.1|/0/PREDICTED: aldehyde dehydrogenase family 3 member H1-like [Brachypodium distachyon]
VsiRNA9877	TraesCS5B01G352100.1	4	K15502|1|5e-39|164|mus:103997230|serine/threonine-protein phosphatase 6 regulatory ankyrin repeat subunit A;K19626|4|4e-24|114|gmx:102660446|inversin	-	-	-	gi|475609192|gb|EMT27303.1|/0/hypothetical protein F775_08420 [Aegilops tauschii]
VsiRNA9877	TraesCS5B01G352700.1	4	K15502|1|1e-25|119|vvi:104881480|serine/threonine-protein phosphatase 6 regulatory ankyrin repeat subunit A;K19626|5|2e-21|105|gmx:102660446|inversin	-	-	-	gi|475609192|gb|EMT27303.1|/5.38288e-171/hypothetical protein F775_08420 [Aegilops tauschii]
VsiRNA9877	TraesCS6A01G107100.1	3.5	K05681|1|6e-49|197|cme:CYME_CMS467C|ATP-binding cassette, subfamily G (WHITE), member 2	-	-	-	gi|475510261|gb|EMT05260.1|/0/Pleiotropic drug resistance protein 4 [Aegilops tauschii]
VsiRNA9877	TraesCS7B01G454900.1	3.5	K20777|1|4e-07|56.2|adu:107484617|exonuclease 3'-5' domain-containing protein 2 [EC:3.1.11.1]	-	-	-	gi|669027296|emb|CDM80608.1|/1.7991e-134/unnamed protein product [Triticum aestivum]
VsiRNA9877	TraesCS7D01G162100.1	4	-	GO:0043231//intracellular membrane-bounded organelle	GO:0036094//small molecule binding;GO:1901363;GO:0097159//organic cyclic compound binding;GO:0003824//catalytic activity	-	gi|475565739|gb|EMT14858.1|/0/Nucleoside-triphosphatase [Aegilops tauschii]
VsiRNA9877	TraesCSU01G059400.1	3.5	K13457|1|1e-108|396|sita:101782884|disease resistance protein RPM1	-	-	-	gi|565500413|gb|AHC08841.1|/0/RGA-6RL3 [Secale cereale]
VsiRNA968	TraesCS5A01G048600.1	4	K04733|1|3e-175|615|sita:101754056|interleukin-1 receptor-associated kinase 4 [EC:2.7.11.1]	-	GO:0004672//protein kinase activity;GO:0032550	GO:0006796//phosphate-containing compound metabolic process;GO:0006464//cellular protein modification process	gi|475595019|gb|EMT22885.1|/0/Putative LRR receptor-like serine/threonine-protein kinase [Aegilops tauschii]
VsiRNA968	TraesCS5B01G113700.1	4	-	-	-	-	gi|357160538|ref|XP_003578797.1|/0/PREDICTED: CCR4-NOT transcription complex subunit 11-like [Brachypodium distachyon]
VsiRNA968	TraesCS5B01G113700.2	4	-	-	-	-	gi|474382178|gb|EMS64672.1|/3.78194e-126/hypothetical protein TRIUR3_31204 [Triticum urartu]
VsiRNA968	TraesCS5D01G123600.2	4	-	-	-	-	gi|474382178|gb|EMS64672.1|/2.21718e-126/hypothetical protein TRIUR3_31204 [Triticum urartu]
VsiRNA968	TraesCS6A01G174200.1	4	-	-	-	-	gi|326518903|dbj|BAJ92612.1|/7.75975e-151/predicted protein [Hordeum vulgare subsp. vulgare]
VsiRNA968	TraesCS6A01G174200.2	4	-	-	-	-	gi|218190213|gb|EEC72640.1|/6.0786e-89/hypothetical protein OsI_06154 [Oryza sativa Indica Group]
VsiRNA968	TraesCS6A01G174200.3	4	-	-	-	-	gi|326518903|dbj|BAJ92612.1|/1.95846e-104/predicted protein [Hordeum vulgare subsp. vulgare]
VsiRNA968	TraesCSU01G036000.1	4	K04733|1|3e-150|533|ats:F775_20976|interleukin-1 receptor-associated kinase 4 [EC:2.7.11.1]	-	GO:0016772//transferase activity, transferring phosphorus-containing groups	-	gi|475571646|gb|EMT16309.1|/1.64424e-149/Cysteine-rich receptor-like protein kinase 25 [Aegilops tauschii]
VsiRNA9881	TraesCS5B01G257800.1	4	K05387|1|0.0|1274|ats:F775_18035|glutamate receptor, ionotropic, plant	-	-	-	gi|326498867|dbj|BAK02419.1|/0/predicted protein [Hordeum vulgare subsp. vulgare]
VsiRNA9881	TraesCSU01G156200.1	4	K04733|1|0.0|734|ats:F775_17144|interleukin-1 receptor-associated kinase 4 [EC:2.7.11.1]	GO:0043231//intracellular membrane-bounded organelle	GO:0004672//protein kinase activity;GO:0032550	GO:0006796//phosphate-containing compound metabolic process;GO:0006464//cellular protein modification process	gi|326512396|dbj|BAJ99553.1|/0/predicted protein [Hordeum vulgare subsp. vulgare]
VsiRNA9883	TraesCS1B01G197700.1	4	-	-	-	-	gi|475607129|gb|EMT26598.1|/0/hypothetical protein F775_15420 [Aegilops tauschii]
VsiRNA9883	TraesCS3B01G064200.1	3.5	K04733|1|5e-06|50.4|egr:104442938|interleukin-1 receptor-associated kinase 4 [EC:2.7.11.1]	-	GO:0005488//binding	GO:0051234//establishment of localization;GO:0010876//lipid localization	gi|669027527|emb|CDM80964.1|/6.45783e-50/unnamed protein product [Triticum aestivum]
VsiRNA9883	TraesCS5A01G438100.1	4	K11372|1|3e-35|150|sot:102603212|HAT1-interacting factor 1	-	-	-	gi|326517665|dbj|BAK03751.1|/5.85465e-96/predicted protein, partial [Hordeum vulgare subsp. vulgare]
VsiRNA9883	TraesCS6B01G265700.1	4	-	-	-	-	gi|475507767|gb|EMT04985.1|/4.89221e-48/hypothetical protein F775_31239 [Aegilops tauschii]
VsiRNA9883	TraesCS6B01G265700.2	4	-	-	-	-	gi|474111317|gb|EMS55630.1|/1.82367e-50/hypothetical protein TRIUR3_02968 [Triticum urartu]
VsiRNA9883	TraesCS6D01G192600.1	4	K04733|1|0.0|773|ats:F775_03026|interleukin-1 receptor-associated kinase 4 [EC:2.7.11.1]	GO:0043231//intracellular membrane-bounded organelle	GO:0004672//protein kinase activity;GO:0032550	GO:0006796//phosphate-containing compound metabolic process;GO:0006464//cellular protein modification process	gi|475621382|gb|EMT31455.1|/0/Cysteine-rich receptor-like protein kinase 40 [Aegilops tauschii]
VsiRNA9883	TraesCS7D01G332800.1	3.5	K19891|1|2e-26|119|pop:POPTR_0004s08490g|glucan endo-1,3-beta-glucosidase 1/2/3 [EC:3.2.1.39]	GO:0043231//intracellular membrane-bounded organelle	-	-	gi|326520886|dbj|BAJ92806.1|/5.42346e-72/predicted protein [Hordeum vulgare subsp. vulgare]
VsiRNA9889	TraesCS2D01G212300.1	3	-	-	-	-	gi|326528205|dbj|BAJ89154.1|/3.27461e-38/predicted protein [Hordeum vulgare subsp. vulgare]
VsiRNA9890	TraesCS2D01G318800.1	4	-	GO:0009536//plastid	GO:0032550	-	gi|475508483|gb|EMT05091.1|/7.73679e-148/Mitochondrial GTPase 1 [Aegilops tauschii]
VsiRNA9890	TraesCS2D01G318800.2	4	K19828|1|4e-153|541|ats:F775_08913|mitochondrial GTPase 1	GO:0009536//plastid	GO:0032550	-	gi|475508483|gb|EMT05091.1|/1.83374e-152/Mitochondrial GTPase 1 [Aegilops tauschii]
VsiRNA9890	TraesCS4A01G172100.1	4	K01051|1|3e-137|489|sita:101755937|pectinesterase [EC:3.1.1.11]	GO:0043231//intracellular membrane-bounded organelle;GO:0030312//external encapsulating structure	GO:0052689	GO:0071555//cell wall organization	gi|475617353|gb|EMT30081.1|/0/Putative pectinesterase 53 [Aegilops tauschii]
VsiRNA9890	TraesCS5A01G045100.1	4	K03676|1|3e-27|75.9|ats:F775_13085|glutaredoxin 3	GO:0044424//intracellular part	GO:0015036//disulfide oxidoreductase activity	GO:0006091//generation of precursor metabolites and energy;GO:0019725//cellular homeostasis	gi|474271177|gb|EMS60895.1|/6.11146e-99/hypothetical protein TRIUR3_15807 [Triticum urartu]
VsiRNA9890	TraesCSU01G244500.1	3	K13065|1|3e-54|211|sita:101758480|shikimate O-hydroxycinnamoyltransferase [EC:2.3.1.133]	-	-	-	gi|475597939|gb|EMT23769.1|/4.33887e-88/Anthranilate N-benzoyltransferase protein 1 [Aegilops tauschii]
VsiRNA9893	TraesCS1A01G093200.1	3.5	K14800|1|5e-67|254|bdi:100829457|pre-rRNA-processing protein TSR2	-	-	-	gi|721607444|ref|XP_010231818.1|/2.40615e-66/PREDICTED: pre-rRNA-processing protein TSR2 [Brachypodium distachyon]
VsiRNA9893	TraesCS1A01G197500.1	4	K00558|1|1e-30|132|cit:102609368|DNA (cytosine-5)-methyltransferase 1 [EC:2.1.1.37]	GO:0043231//intracellular membrane-bounded organelle;GO:0030529//ribonucleoprotein complex	GO:0005198//structural molecule activity	GO:0010467//gene expression	gi|326496939|dbj|BAJ98496.1|/5.95756e-83/predicted protein [Hordeum vulgare subsp. vulgare]
VsiRNA9893	TraesCS1B01G121500.1	3	K14800|1|1e-61|236|dosa:Os08t0508600-01|pre-rRNA-processing protein TSR2	-	-	-	gi|115477202|ref|NP_001062197.1|/5.26827e-61/Os08g0508600 [Oryza sativa Japonica Group]
VsiRNA9893	TraesCS1D01G101800.1	3	K14800|1|5e-63|206|dosa:Os08t0508600-01|pre-rRNA-processing protein TSR2	-	-	-	gi|115477202|ref|NP_001062197.1|/2.25788e-62/Os08g0508600 [Oryza sativa Japonica Group]
VsiRNA9893	TraesCS2A01G225200.1	4	-	GO:0009532//plastid stroma	GO:0043169//cation binding;GO:0051536//iron-sulfur cluster binding;GO:0016671//oxidoreductase activity, acting on a sulfur group of donors, disulfide as acceptor	GO:0050896//response to stimulus;GO:0000097//sulfur amino acid biosynthetic process;GO:0019725//cellular homeostasis	gi|473724003|gb|EMS45005.1|/0/putative 5'-adenylylsulfate reductase 1, chloroplastic [Triticum urartu]
VsiRNA9893	TraesCS2B01G357500.1	4	K01179|1|2e-137|490|aly:ARALYDRAFT_322756|endoglucanase [EC:3.2.1.4]	-	GO:0016798//hydrolase activity, acting on glycosyl bonds	GO:0044238//primary metabolic process	gi|326532384|dbj|BAK05121.1|/0/predicted protein [Hordeum vulgare subsp. vulgare]
VsiRNA9893	TraesCS2D01G231100.1	3	-	GO:0009532//plastid stroma	GO:0043169//cation binding;GO:0051536//iron-sulfur cluster binding;GO:0016671//oxidoreductase activity, acting on a sulfur group of donors, disulfide as acceptor	GO:0050896//response to stimulus;GO:0000097//sulfur amino acid biosynthetic process;GO:0019725//cellular homeostasis	gi|478346659|gb|AGI97000.1|/0/APS reductase [Triticum turgidum subsp. durum]
VsiRNA9893	TraesCS4B01G160000.1	4	K06174|1|0.0|1197|bdi:100822584|ATP-binding cassette, sub-family E, member 1	-	GO:0017111//nucleoside-triphosphatase activity;GO:0032550;GO:0051540	GO:0009154//purine ribonucleotide catabolic process	gi|326494394|dbj|BAJ90466.1|/0/predicted protein [Hordeum vulgare subsp. vulgare]
VsiRNA9893	TraesCS5A01G003700.1	4	K08900|1|0.0|673|ats:F775_30784|mitochondrial chaperone BCS1	-	GO:0032550;GO:0016462//pyrophosphatase activity	GO:0044763	gi|212007818|gb|ACJ22504.1|/0/cell division AAA ATPase family protein [Triticum aestivum]
VsiRNA9893	TraesCS5B01G007200.1	3	K13224|1|0.0|997|ats:F775_10731|indolin-2-one monooxygenase [EC:1.14.13.138];K13225|3|0.0|665|ats:F775_26101|3-hydroxyindolin-2-one monooxygenase [EC:1.14.13.139];K13226|4|0.0|654|ats:F775_16512|2-hydroxy-1,4-benzoxazin-3-one monooxygenase [EC:1.14.13.140]	-	GO:0046914//transition metal ion binding;GO:0016491//oxidoreductase activity;GO:0046906//tetrapyrrole binding	GO:0044710	gi|62148968|dbj|BAD93367.1|/0/P450 [Triticum aestivum]
VsiRNA9893	TraesCS5B01G139600.1	3	-	GO:0000793//condensed chromosome	-	GO:0006259//DNA metabolic process	gi|474375436|gb|EMS64177.1|/1.66689e-128/hypothetical protein TRIUR3_15215 [Triticum urartu]
VsiRNA9893	TraesCS5B01G139600.2	3	-	GO:0000793//condensed chromosome	-	GO:0006259//DNA metabolic process	gi|474375436|gb|EMS64177.1|/7.5017e-133/hypothetical protein TRIUR3_15215 [Triticum urartu]
VsiRNA9893	TraesCS5B01G197200.1	4	K19041|1|8e-49|195|egu:105050317|E3 ubiquitin-protein ligase RNF38/44 [EC:2.3.2.27]	-	-	-	gi|326511373|dbj|BAJ87700.1|/4.68189e-143/predicted protein [Hordeum vulgare subsp. vulgare]
VsiRNA9893	TraesCS5D01G014300.1	3.5	K13224|1|0.0|985|ats:F775_10731|indolin-2-one monooxygenase [EC:1.14.13.138];K13225|3|0.0|635|ats:F775_26101|3-hydroxyindolin-2-one monooxygenase [EC:1.14.13.139];K13226|4|5e-179|628|ats:F775_16512|2-hydroxy-1,4-benzoxazin-3-one monooxygenase [EC:1.14.13.140]	-	GO:0046914//transition metal ion binding;GO:0016491//oxidoreductase activity;GO:0046906//tetrapyrrole binding	GO:0044710	gi|62148966|dbj|BAD93366.1|/0/P450 [Triticum aestivum]
VsiRNA9893	TraesCS7A01G006600.2	4	-	-	GO:0015036//disulfide oxidoreductase activity;GO:0032550	GO:0006950//response to stress;GO:0019725//cellular homeostasis	gi|474237129|gb|EMS59637.1|/4.09252e-177/F-box/kelch-repeat protein SKIP11 [Triticum urartu]
VsiRNA9893	TraesCS7A01G037400.1	4	K00512|1|0.0|716|ats:F775_24362|steroid 17alpha-monooxygenase / 17alpha-hydroxyprogesterone deacetylase [EC:1.14.14.19 1.14.14.32];K07418|3|2e-167|590|dosa:Os02t0185200-01|cytochrome P450 family 2 subfamily J [EC:1.14.14.1]	-	GO:0046914//transition metal ion binding;GO:0016491//oxidoreductase activity;GO:0046906//tetrapyrrole binding	GO:0044710	gi|475575930|gb|EMT17395.1|/0/Cytochrome P450 71D7 [Aegilops tauschii]
VsiRNA9893	TraesCS7B01G198300.1	4	-	-	-	-	gi|357145887|ref|XP_003573802.1|/7.8457e-58/PREDICTED: uncharacterized protein LOC100836363 [Brachypodium distachyon]
VsiRNA9897	TraesCS2D01G577300.1	4	K13457|1|1e-39|167|egu:105039042|disease resistance protein RPM1	-	-	-	gi|721612695|ref|XP_010239234.1|/0/PREDICTED: uncharacterized protein LOC100836712 isoform X1 [Brachypodium distachyon]
VsiRNA9898	TraesCS3B01G005000.1	4	K04733|1|5e-110|400|ats:F775_07630|interleukin-1 receptor-associated kinase 4 [EC:2.7.11.1]	-	-	-	gi|669026915|emb|CDM80029.1|/0/unnamed protein product [Triticum aestivum]
VsiRNA9899	TraesCS1B01G130400.1	4	K04733|1|9e-22|106|cit:107176641|interleukin-1 receptor-associated kinase 4 [EC:2.7.11.1];K05658|2|5e-21|104|zma:103637544|ATP-binding cassette, subfamily B (MDR/TAP), member 1 [EC:3.6.3.44];K00872|3|9e-20|100|bna:106384454|homoserine kinase [EC:2.7.1.39];K20098|4|5e-17|90.9|adu:107478213|DNA excision repair protein ERCC-6-like 2 [EC:3.6.4.-]	GO:0043231//intracellular membrane-bounded organelle	-	-	gi|38345474|emb|CAD41225.2|/6.83105e-164/OSJNBa0010H02.12 [Oryza sativa Japonica Group]
VsiRNA9899	TraesCS1D01G030900.1	4	K14494|1|1e-49|199|ppp:PHYPADRAFT_235432|DELLA protein	-	-	-	gi|475516616|gb|EMT06008.1|/0/hypothetical protein F775_17758 [Aegilops tauschii]
VsiRNA9899	TraesCS1D01G150700.1	4	K03002|1|7e-89|328|ats:F775_25117|DNA-directed RNA polymerase I subunit RPA2 [EC:2.7.7.6];K14833|2|2e-75|283|ats:F775_03537|nucleolar complex protein 2;K10523|3|2e-20|100|vra:106757444|speckle-type POZ protein	-	-	-	gi|475578652|gb|EMT18156.1|/0/hypothetical protein F775_08591 [Aegilops tauschii]
VsiRNA9899	TraesCS1D01G371100.1	3	K14962|1|1e-178|626|dosa:Os05t0543300-01|COMPASS component SWD2	-	-	-	gi|115465207|ref|NP_001056203.1|/6.30688e-178/Os05g0543300 [Oryza sativa Japonica Group]
VsiRNA9899	TraesCS2A01G016600.1	4	K15078|1|7e-10|66.6|rcu:8276537|structure-specific endonuclease subunit SLX1 [EC:3.6.1.-];K02605|5|2e-08|61.6|ats:F775_05311|origin recognition complex subunit 3	-	-	-	gi|475613240|gb|EMT28699.1|/0/hypothetical protein F775_17438 [Aegilops tauschii]
VsiRNA9899	TraesCS2A01G076700.1	4	K03267|1|0.0|875|ats:F775_28496|peptide chain release factor subunit 3	GO:0043231//intracellular membrane-bounded organelle	GO:0017111//nucleoside-triphosphatase activity;GO:0032550	GO:0009154//purine ribonucleotide catabolic process	gi|94962159|gb|ABF48401.1|/0/GTP-binding protein [Triticum aestivum]
VsiRNA9899	TraesCS2A01G336200.1	4	-	-	-	-	gi|357121359|ref|XP_003562388.1|/1.13434e-135/PREDICTED: F-box protein At5g39250 [Brachypodium distachyon]
VsiRNA9899	TraesCS2B01G242000.1	4	-	-	-	-	gi|326504104|dbj|BAK02838.1|/1.69644e-10/predicted protein [Hordeum vulgare subsp. vulgare]
VsiRNA9899	TraesCS2B01G402200.1	4	-	-	-	-	gi|475526220|gb|EMT07277.1|/0/hypothetical protein F775_03470 [Aegilops tauschii]
VsiRNA9899	TraesCS3B01G141400.1	3	-	-	-	-	gi|669028137|emb|CDM81827.1|/0/unnamed protein product [Triticum aestivum]
VsiRNA9899	TraesCS3B01G172700.1	4	K07178|1|0.0|648|sbi:SORBI_07g026240|RIO kinase 1 [EC:2.7.11.1]	GO:0043231//intracellular membrane-bounded organelle	GO:0004672//protein kinase activity;GO:0032550	GO:0006796//phosphate-containing compound metabolic process;GO:0006464//cellular protein modification process	gi|326511463|dbj|BAJ87745.1|/0/predicted protein [Hordeum vulgare subsp. vulgare]
VsiRNA9899	TraesCS3B01G222700.1	4	K03070|1|0.0|1692|bdi:100841935|preprotein translocase subunit SecA	GO:0009532//plastid stroma;GO:0009526//plastid envelope	GO:0032550	GO:0009642//response to light intensity;GO:0009657//plastid organization;GO:0015979//photosynthesis;GO:0006886//intracellular protein transport;GO:0000904//cell morphogenesis involved in differentiation	gi|721634344|ref|XP_010230841.1|/0/PREDICTED: protein translocase subunit SECA1, chloroplastic isoform X1 [Brachypodium distachyon]
VsiRNA9899	TraesCS3D01G461700.1	4	K08695|1|5e-17|87.4|ats:F775_09282|anthocyanidin reductase [EC:1.3.1.77]	GO:0016020//membrane	-	-	gi|326511259|dbj|BAJ87643.1|/5.438e-73/predicted protein [Hordeum vulgare subsp. vulgare]
VsiRNA9899	TraesCS4A01G128000.1	4	-	-	-	-	gi|474271482|gb|EMS60928.1|/0/hypothetical protein TRIUR3_27173 [Triticum urartu]
VsiRNA9899	TraesCS4B01G246000.1	4	K15356|1|1e-75|284|egu:105040229|GDP-mannose transporter	GO:0031224//intrinsic to membrane	-	GO:0006862//nucleotide transport	gi|474436718|gb|EMS68236.1|/1.78481e-177/hypothetical protein TRIUR3_11675 [Triticum urartu]
VsiRNA9899	TraesCS4D01G325500.1	2	K04733|1|0.0|1189|ats:F775_11648|interleukin-1 receptor-associated kinase 4 [EC:2.7.11.1];K04730|2|2e-143|510|ats:F775_15959|interleukin-1 receptor-associated kinase 1 [EC:2.7.11.1]	GO:0043231//intracellular membrane-bounded organelle	GO:0004672//protein kinase activity;GO:0032550	GO:0006796//phosphate-containing compound metabolic process;GO:0006464//cellular protein modification process	gi|475546430|gb|EMT10681.1|/0/Lectin-domain containing receptor kinase A4.2 [Aegilops tauschii]
VsiRNA9899	TraesCS5A01G357600.1	4	K11422|1|2e-35|153|gsl:Gasu_46350|histone-lysine N-methyltransferase SETD1 [EC:2.1.1.43];K11380|4|8e-32|141|mpp:MICPUCDRAFT_21435|NuA3 HAT complex component NTO1;K09188|5|7e-31|138|gsl:Gasu_28030|histone-lysine N-methyltransferase MLL3 [EC:2.1.1.43]	-	-	-	gi|960488462|ref|XP_010238488.2|/0/PREDICTED: uncharacterized protein LOC100834435 isoform X2 [Brachypodium distachyon]
VsiRNA9899	TraesCS5A01G391700.1	4	-	GO:0043231//intracellular membrane-bounded organelle	GO:0003676//nucleic acid binding;GO:0001071//nucleic acid binding transcription factor activity;GO:0005515//protein binding	GO:0006351//transcription, DNA-dependent	gi|58422996|gb|AAW73219.1|/8.41893e-112/VRN-A1 [Triticum turgidum]
VsiRNA9899	TraesCS5A01G391700.2	4	K09264|1|3e-76|285|bdi:100842079|MADS-box transcription factor, plant	GO:0043231//intracellular membrane-bounded organelle	GO:0003676//nucleic acid binding;GO:0001071//nucleic acid binding transcription factor activity;GO:0005515//protein binding	GO:0006351//transcription, DNA-dependent	gi|58422996|gb|AAW73219.1|/8.24616e-79/VRN-A1 [Triticum turgidum]
VsiRNA9899	TraesCS5B01G057200.1	3.5	K04733|1|0.0|902|ats:F775_11019|interleukin-1 receptor-associated kinase 4 [EC:2.7.11.1]	-	GO:0004672//protein kinase activity;GO:0032550	GO:0006796//phosphate-containing compound metabolic process;GO:0006464//cellular protein modification process	gi|326506530|dbj|BAJ86583.1|/0/predicted protein [Hordeum vulgare subsp. vulgare]
VsiRNA9899	TraesCS5B01G360200.1	4	K11422|1|9e-36|154|gsl:Gasu_46350|histone-lysine N-methyltransferase SETD1 [EC:2.1.1.43];K09188|4|4e-31|139|gsl:Gasu_28030|histone-lysine N-methyltransferase MLL3 [EC:2.1.1.43]	-	-	-	gi|475551471|gb|EMT11649.1|/0/Histone-lysine N-methyltransferase, H3 lysine-4 specific [Aegilops tauschii]
VsiRNA9899	TraesCS5B01G408700.1	4	-	-	-	-	gi|475600889|gb|EMT24676.1|/1.18876e-64/hypothetical protein F775_16370 [Aegilops tauschii]
VsiRNA9899	TraesCS5B01G499600.1	3	-	-	-	-	gi|326519354|dbj|BAJ96676.1|/0/predicted protein [Hordeum vulgare subsp. vulgare]
VsiRNA9899	TraesCS5B01G542800.1	4	-	GO:0000325//plant-type vacuole;GO:0031224//intrinsic to membrane	-	GO:0044763;GO:0009628//response to abiotic stimulus;GO:0051707//response to other organism;GO:0010038//response to metal ion;GO:0072507//divalent inorganic cation homeostasis	gi|326509905|dbj|BAJ87168.1|/0/predicted protein [Hordeum vulgare subsp. vulgare]
VsiRNA9899	TraesCS5B01G565900.1	3	K13229|1|1e-70|268|zma:541977|2,4-dihydroxy-1,4-benzoxazin-3-one-glucoside dioxygenase [EC:1.14.20.2];K06892|2|2e-42|174|thj:104810262|feruloyl-CoA ortho-hydroxylase [EC:1.14.11.-]	-	-	-	gi|326497621|dbj|BAK05900.1|/4.3159e-133/predicted protein [Hordeum vulgare subsp. vulgare]
VsiRNA9899	TraesCS5D01G401600.1	4	-	-	-	-	gi|475447896|gb|EMT01607.1|/3.4296e-76/hypothetical protein F775_23771 [Aegilops tauschii]
VsiRNA9899	TraesCS6A01G311500.1	3.5	-	GO:0043231//intracellular membrane-bounded organelle	-	-	gi|474166842|gb|EMS57457.1|/0/Microtubule-associated protein TORTIFOLIA1 [Triticum urartu]
VsiRNA9899	TraesCS6B01G180700.1	4	-	GO:0016020//membrane	GO:0097159//organic cyclic compound binding;GO:0019829//cation-transporting ATPase activity;GO:0043167//ion binding;GO:1901363;GO:0036094//small molecule binding	GO:0006812//cation transport	gi|326505028|dbj|BAK02901.1|/0/predicted protein [Hordeum vulgare subsp. vulgare]
VsiRNA9899	TraesCS6B01G341700.1	3.5	-	GO:0043231//intracellular membrane-bounded organelle	-	-	gi|357138185|ref|XP_003570678.1|/0/PREDICTED: microtubule-associated protein TORTIFOLIA1-like [Brachypodium distachyon]
VsiRNA9899	TraesCS7A01G183100.1	2	K07300|1|3e-08|61.6|gra:105768620|Ca2+:H+ antiporter	GO:0005773//vacuole;GO:0031090//organelle membrane;GO:0031224//intrinsic to membrane	GO:0046872//metal ion binding	GO:0044763	gi|721654654|ref|XP_003571165.2|/0/PREDICTED: uncharacterized protein LOC100833492 isoform X1 [Brachypodium distachyon]
VsiRNA9899	TraesCS7D01G298700.1	3	-	-	-	-	gi|721656806|ref|XP_010234413.1|/0/PREDICTED: HEAT repeat-containing protein 6 [Brachypodium distachyon]
VsiRNA9899	TraesCSU01G059800.1	4	K14490|1|2e-73|274|ats:F775_00315|histidine-containing phosphotransfer peotein	-	-	GO:0050896//response to stimulus	gi|475582543|gb|EMT19159.1|/9.11613e-73/Histidine-containing phosphotransfer protein 1 [Aegilops tauschii]
VsiRNA970	TraesCS1D01G444200.1	4	K02183|1|3e-74|278|ats:F775_07274|calmodulin	GO:0043231//intracellular membrane-bounded organelle	-	-	gi|475413675|gb|EMT00946.1|/1.20892e-73/Putative calcium-binding protein CML17 [Aegilops tauschii]
VsiRNA970	TraesCS2B01G217800.1	3	K02726|1|3e-128|457|ats:F775_32160|20S proteasome subunit alpha 2 [EC:3.4.25.1]	GO:0005840//ribosome;GO:0005839//proteasome core complex;GO:0043231//intracellular membrane-bounded organelle	GO:0004175//endopeptidase activity	GO:0006952//defense response;GO:0019941//modification-dependent protein catabolic process;GO:0010038//response to metal ion	gi|474100574|gb|EMS55235.1|/7.73536e-128/Proteasome subunit alpha type-2 [Triticum urartu]
VsiRNA970	TraesCS3A01G215100.1	4	K20724|1|1e-170|600|bdi:100841225|transmembrane protein 33	GO:0031224//intrinsic to membrane	-	-	gi|357135440|ref|XP_003569317.1|/5.56176e-170/PREDICTED: uncharacterized protein LOC100841225 isoform X1 [Brachypodium distachyon]
VsiRNA970	TraesCS3B01G115400.1	4	-	-	-	-	gi|473877305|gb|EMS47871.1|/0/Dehydration-responsive element-binding protein 2A [Triticum urartu]
VsiRNA970	TraesCS4A01G492900.1	4	K20718|1|2e-49|197|smo:SELMODRAFT_155267|LRR receptor-like serine/threonine-protein kinase ERECTA [EC:2.7.11.1]	-	-	-	gi|475627651|gb|EMT33735.1|/2.15699e-125/LRR receptor-like serine/threonine-protein kinase FLS2 [Aegilops tauschii]
VsiRNA970	TraesCS6B01G071000.1	2.5	K13420|1|0.0|655|pper:PRUPEppa1027223mg|LRR receptor-like serine/threonine-protein kinase FLS2 [EC:2.7.11.1];K04733|2|0.0|650|sita:101776319|interleukin-1 receptor-associated kinase 4 [EC:2.7.11.1]	GO:0043231//intracellular membrane-bounded organelle	GO:0016772//transferase activity, transferring phosphorus-containing groups	-	gi|62734458|gb|AAX96567.1|/0/Leucine Rich Repeat, putative [Oryza sativa Japonica Group]
VsiRNA970	TraesCS6B01G136500.2	3.5	K01698|1|0.0|686|bdi:100840737|porphobilinogen synthase [EC:4.2.1.24]	GO:0009532//plastid stroma	GO:0043169//cation binding;GO:0016836//hydro-lyase activity	GO:0006779//porphyrin-containing compound biosynthetic process	gi|326495176|dbj|BAJ85684.1|/0/predicted protein [Hordeum vulgare subsp. vulgare]
VsiRNA970	TraesCS7B01G482400.1	4	K11643|1|0.0|656|egu:105033425|chromodomain-helicase-DNA-binding protein 4 [EC:3.6.4.12]	-	-	-	gi|473948085|gb|EMS50601.1|/0/hypothetical protein TRIUR3_06269 [Triticum urartu]
VsiRNA9904	TraesCS3A01G028100.1	4	K20716|1|1e-30|135|cic:CICLE_v10014400mg|mitogen-activated protein kinase kinase kinase 17/18	GO:0016020//membrane	-	GO:0044763	gi|670019439|emb|CDJ26599.1|/0/unnamed protein product [Triticum aestivum]
VsiRNA9904	TraesCS4A01G112900.1	4	K19045|1|5e-125|447|ats:F775_29717|E3 ubiquitin-protein ligase BIG BROTHER and related proteins [EC:2.3.2.27]	-	GO:0046914//transition metal ion binding	-	gi|474362460|gb|EMS63320.1|/8.1481e-126/E3 ubiquitin ligase BIG BROTHER [Triticum urartu]
VsiRNA9904	TraesCS5A01G325800.1	3	K13457|1|1e-97|360|bdi:100824945|disease resistance protein RPM1	-	-	-	gi|475524445|gb|EMT07028.1|/0/Chitin-inducible gibberellin-responsive protein 2 [Aegilops tauschii]
VsiRNA9904	TraesCS5A01G414000.1	2.5	K14494|1|2e-56|221|bna:106426289|DELLA protein	GO:0044424//intracellular part	GO:0060089	GO:0010243//response to organic nitrogen;GO:0006351//transcription, DNA-dependent;GO:0007154//cell communication;GO:0009639//response to red or far red light	gi|475505073|gb|EMT04695.1|/0/hypothetical protein F775_26780 [Aegilops tauschii]
VsiRNA9904	TraesCS5D01G477200.1	4	-	-	-	-	gi|475563140|gb|EMT14205.1|/1.38889e-111/hypothetical protein F775_01605 [Aegilops tauschii]
VsiRNA9904	TraesCS7B01G378100.1	3	K14184|1|2e-104|380|mus:103992270|alpha-humulene/beta-caryophyllene synthase [EC:4.2.3.104 4.2.3.57];K14174|2|8e-100|365|sbi:SORBI_07g004480|beta-farnesene synthase [EC:4.2.3.47];K15803|3|3e-98|360|vvi:100232954|(-)-germacrene D synthase [EC:4.2.3.22 4.2.3.75];K15797|4|4e-98|359|bdi:100841139|(S)-beta-macrocarpene synthase [EC:5.5.1.17]	-	GO:0046872//metal ion binding;GO:0016829//lyase activity	-	gi|475591957|gb|EMT21928.1|/0/(+)-delta-cadinene synthase isozyme XC14 [Aegilops tauschii]
VsiRNA9919	TraesCS1D01G376100.1	4	K12832|1|2e-45|181|bdi:100841881|splicing factor 3B subunit 5	-	-	-	gi|326493974|dbj|BAJ85449.1|/2.76602e-45/predicted protein [Hordeum vulgare subsp. vulgare]
VsiRNA9919	TraesCS6A01G111400.1	3.5	K19011|1|0.0|1085|bdi:100827654|achilleol B synthase [EC:5.4.99.48]	GO:0043231//intracellular membrane-bounded organelle	GO:0016853//isomerase activity	-	gi|357138661|ref|XP_003570908.1|/0/PREDICTED: achilleol B synthase-like [Brachypodium distachyon]
VsiRNA9919	TraesCS6D01G183600.1	3.5	-	GO:0009536//plastid	GO:0016462//pyrophosphatase activity;GO:0032550	GO:0043170	gi|357149204|ref|XP_003575035.1|/0/PREDICTED: chaperone protein ClpC1, chloroplastic [Brachypodium distachyon]
VsiRNA9919	TraesCS7B01G182600.1	4	K17535|1|4e-64|246|mdm:103444978|serine/threonine-protein kinase TNNI3K [EC:2.7.11.1];K04365|2|3e-52|207|mdm:103419723|B-Raf proto-oncogene serine/threonine-protein kinase [EC:2.7.11.1];K04424|5|5e-45|182|sot:102596605|sterile alpha motif and leucine zipper containing kinase AZK [EC:2.7.11.25]	GO:0016020//membrane	GO:0004672//protein kinase activity;GO:0032550	GO:0006796//phosphate-containing compound metabolic process;GO:0006464//cellular protein modification process	gi|14571547|gb|AAK64576.1|/0/serine/threonine protein kinase [Triticum aestivum]
VsiRNA9921	TraesCS1A01G088200.1	4	K10844|1|0.0|1421|bdi:100833387|DNA excision repair protein ERCC-2 [EC:3.6.4.12]	GO:0043231//intracellular membrane-bounded organelle	GO:0003678//DNA helicase activity;GO:0032550;GO:0003676//nucleic acid binding;GO:0042623//ATPase activity, coupled	GO:0006281//DNA repair;GO:0009416//response to light stimulus	gi|357134709|ref|XP_003568958.1|/0/PREDICTED: DNA repair helicase UVH6-like [Brachypodium distachyon]
VsiRNA9921	TraesCS1A01G340300.1	3	K04733|1|0.0|1265|sbi:SORBI_07g014870|interleukin-1 receptor-associated kinase 4 [EC:2.7.11.1]	-	-	-	gi|992162500|gb|KXG24974.1|/0/hypothetical protein SORBI_007G105600 [Sorghum bicolor]
VsiRNA9921	TraesCS2A01G095800.1	4	-	-	-	-	gi|944227752|gb|KQK92156.1|/8.46581e-66/hypothetical protein SETIT_039833mg, partial [Setaria italica]
VsiRNA9921	TraesCS2A01G537100.1	4	K04564|1|1e-110|399|bdi:100825602|superoxide dismutase, Fe-Mn family [EC:1.15.1.1]	GO:0044429//mitochondrial part	GO:0046914//transition metal ion binding;GO:0016209//antioxidant activity;GO:0003824//catalytic activity	GO:0006952//defense response;GO:0010038//response to metal ion;GO:0044710;GO:0072593//reactive oxygen species metabolic process;GO:0006970//response to osmotic stress;GO:0003006//developmental process involved in reproduction	gi|1654387|gb|AAB68036.1|/2.03323e-117/manganese superoxide dismutase [Triticum aestivum]
VsiRNA9921	TraesCS2B01G276900.2	4	-	GO:0043231//intracellular membrane-bounded organelle	-	-	gi|326499143|dbj|BAK06062.1|/0/predicted protein [Hordeum vulgare subsp. vulgare]
VsiRNA9921	TraesCS2B01G622400.1	3.5	K20547|1|1e-13|75.9|bdi:100824996|basic endochitinase B [EC:3.2.1.14];K01183|5|5e-13|73.6|osa:4338719|chitinase [EC:3.2.1.14]	-	GO:0004553//hydrolase activity, hydrolyzing O-glycosyl compounds;GO:0097367//carbohydrate derivative binding	GO:0044036//cell wall macromolecule metabolic process;GO:0044238//primary metabolic process;GO:0006026	gi|377823531|emb|CCD30734.1|/1.17963e-43/WAMP-2 [Triticum kiharae]
VsiRNA9921	TraesCS2D01G259700.1	3.5	-	-	-	-	gi|326522088|dbj|BAK04172.1|/0/predicted protein [Hordeum vulgare subsp. vulgare]
VsiRNA9921	TraesCS3A01G200900.1	4	K07198|1|0.0|719|obr:102715165|5'-AMP-activated protein kinase, catalytic alpha subunit [EC:2.7.11.11]	GO:0016020//membrane	GO:0032550;GO:0004672//protein kinase activity	GO:0010035//response to inorganic substance;GO:0006464//cellular protein modification process;GO:0006796//phosphate-containing compound metabolic process;GO:0007154//cell communication;GO:0022622//root system development	gi|764399327|gb|AJR22392.1|/0/CBL-interacting protein kinase 8 [Triticum aestivum]
VsiRNA9921	TraesCS3A01G248000.1	3.5	K01176|1|4e-150|533|atr:18428021|alpha-amylase [EC:3.2.1.1]	-	-	-	gi|475570720|gb|EMT16094.1|/0/Alpha-amylase [Aegilops tauschii]
VsiRNA9921	TraesCS3D01G330400.1	4	K09285|1|1e-51|204|sita:101765910|AP2-like factor, ANT lineage	GO:0043231//intracellular membrane-bounded organelle	-	GO:0006629//lipid metabolic process;GO:0005975//carbohydrate metabolic process;GO:0006351//transcription, DNA-dependent	gi|669030207|emb|CDM84660.1|/2.32524e-100/unnamed protein product [Triticum aestivum]
VsiRNA9921	TraesCS3D01G369100.1	4	-	-	GO:0016772//transferase activity, transferring phosphorus-containing groups	GO:0009987//cellular process	gi|475546265|gb|EMT10657.1|/0/Serine/threonine-protein kinase Nek5 [Aegilops tauschii]
VsiRNA9921	TraesCS4A01G320000.1	3	-	-	GO:0016772//transferase activity, transferring phosphorus-containing groups	GO:0009267//cellular response to starvation;GO:0006796//phosphate-containing compound metabolic process	gi|326492520|dbj|BAK02043.1|/0/predicted protein [Hordeum vulgare subsp. vulgare]
VsiRNA9921	TraesCS4D01G112900.1	4	-	GO:0043231//intracellular membrane-bounded organelle;GO:0043234//protein complex;GO:0044444//cytoplasmic part;GO:0016020//membrane	-	GO:0016192//vesicle-mediated transport;GO:0010101;GO:0010192//mucilage biosynthetic process	gi|475614940|gb|EMT29261.1|/0/Exocyst complex component 7 [Aegilops tauschii]
VsiRNA9921	TraesCS5B01G317100.1	2.5	K20168|1|1e-154|547|mdm:103452559|TBC1 domain family member 15	GO:0044464//cell part	-	-	gi|475543234|gb|EMT10110.1|/0/GTPase-activating protein GYP7 [Aegilops tauschii]
VsiRNA9921	TraesCS6A01G104200.1	4	-	-	-	-	gi|721652501|ref|XP_010233784.1|/7.63058e-141/PREDICTED: uncharacterized protein LOC100838907 [Brachypodium distachyon]
VsiRNA9921	TraesCS6A01G260800.1	4	-	-	-	-	gi|326514646|dbj|BAJ96310.1|/1.23616e-177/predicted protein [Hordeum vulgare subsp. vulgare]
VsiRNA9921	TraesCS6B01G133400.1	4	-	-	-	-	gi|721652501|ref|XP_010233784.1|/7.09249e-163/PREDICTED: uncharacterized protein LOC100838907 [Brachypodium distachyon]
VsiRNA9921	TraesCS6B01G361800.1	4	K15102|1|5e-167|588|bdi:100831348|solute carrier family 25 (mitochondrial phosphate transporter), member 3	GO:0019866//organelle inner membrane;GO:0031224//intrinsic to membrane;GO:0030312//external encapsulating structure;GO:0009536//plastid	GO:0005488//binding	GO:0051234//establishment of localization	gi|326493594|dbj|BAJ85258.1|/1.92777e-171/predicted protein [Hordeum vulgare subsp. vulgare]
VsiRNA9921	TraesCS6B01G429800.1	3	K00423|1|3e-19|97.8|egr:104451286|L-ascorbate oxidase [EC:1.10.3.3];K09487|2|1e-08|62.8|ats:F775_06905|heat shock protein 90kDa beta	-	-	-	gi|475574877|gb|EMT17102.1|/1.85806e-180/hypothetical protein F775_03763 [Aegilops tauschii]
VsiRNA9921	TraesCS6D01G154800.1	4	-	GO:0043231//intracellular membrane-bounded organelle	GO:0032550;GO:0004672//protein kinase activity	GO:0009553//embryo sac development;GO:0006464//cellular protein modification process;GO:0009555//pollen development;GO:0006796//phosphate-containing compound metabolic process;GO:0003006//developmental process involved in reproduction	gi|326526183|dbj|BAJ93268.1|/0/predicted protein, partial [Hordeum vulgare subsp. vulgare]
VsiRNA9921	TraesCS7A01G246600.1	4	K15032|1|5e-14|80.9|ppp:PHYPADRAFT_120546|mTERF domain-containing protein, mitochondrial	-	-	-	gi|473847363|gb|EMS47404.1|/0/hypothetical protein TRIUR3_21458 [Triticum urartu]
VsiRNA9921	TraesCS7B01G375900.1	3	K10523|1|2e-84|314|ats:F775_22637|speckle-type POZ protein	-	-	-	gi|473904854|gb|EMS49326.1|/1.22181e-94/BTB/POZ and MATH domain-containing protein 1 [Triticum urartu]
VsiRNA9921	TraesCS7D01G245400.1	4	K15032|1|1e-13|79.3|ppp:PHYPADRAFT_120546|mTERF domain-containing protein, mitochondrial	-	-	-	gi|475565794|gb|EMT14870.1|/0/hypothetical protein F775_04645 [Aegilops tauschii]
VsiRNA9921	TraesCSU01G017600.1	2	-	-	-	-	gi|326523179|dbj|BAJ88630.1|/5.25447e-134/predicted protein [Hordeum vulgare subsp. vulgare]
VsiRNA9921	TraesCSU01G018200.1	4	K00948|1|0.0|687|bdi:100845512|ribose-phosphate pyrophosphokinase [EC:2.7.6.1]	GO:0009536//plastid	GO:0016778;GO:0032550;GO:0046872//metal ion binding	GO:0009124//nucleoside monophosphate biosynthetic process;GO:0009117//nucleotide metabolic process	gi|326515740|dbj|BAK07116.1|/0/predicted protein [Hordeum vulgare subsp. vulgare]
VsiRNA9922	TraesCS2D01G032600.1	4	K04733|1|2e-161|572|pop:POPTR_0013s03490g|interleukin-1 receptor-associated kinase 4 [EC:2.7.11.1]	-	-	-	gi|475607475|gb|EMT26720.1|/0/Putative LRR receptor-like serine/threonine-protein kinase [Aegilops tauschii]
VsiRNA9922	TraesCS3B01G589700.1	4	K13457|1|4e-130|467|sbi:SORBI_10g010670|disease resistance protein RPM1	-	-	-	gi|669031842|emb|CDM87036.1|/0/unnamed protein product [Triticum aestivum]
VsiRNA9922	TraesCS7D01G100100.2	4	K08770|1|4e-72|272|rcu:107262164|ubiquitin C	-	-	-	gi|1000943962|ref|XP_015581784.1|/2.2262e-71/PREDICTED: polyubiquitin-like [Ricinus communis]
VsiRNA9923	TraesCS1A01G154700.1	4	-	-	-	-	gi|68036606|gb|AAY84877.1|/0/nuclear transportin [Triticum aestivum]
VsiRNA9923	TraesCS1B01G029700.1	4	K14833|1|8e-13|77.4|ats:F775_03537|nucleolar complex protein 2;K01681|2|1e-09|67.0|ats:F775_01009|aconitate hydratase [EC:4.2.1.3];K10396|3|2e-09|65.9|ats:F775_22348|kinesin family member 5;K19613|4|2e-07|59.7|aip:107629708|leucine-rich repeat protein SHOC2;K13459|5|1e-06|56.6|gra:105767173|disease resistance protein RPS2	-	-	-	gi|475542265|gb|EMT09932.1|/0/Putative disease resistance protein [Aegilops tauschii]
VsiRNA9923	TraesCS1B01G044500.1	4	-	-	-	-	gi|937900415|dbj|BAS76395.1|/3.64615e-46/Os01g0967600, partial [Oryza sativa Japonica Group]
VsiRNA9923	TraesCS1B01G044500.2	4	K12837|1|2e-23|111|dosa:Os01t0956600-01|splicing factor U2AF 65 kDa subunit	-	-	-	gi|937900415|dbj|BAS76395.1|/1.01217e-47/Os01g0967600, partial [Oryza sativa Japonica Group]
VsiRNA9923	TraesCS1B01G140900.1	4	-	-	GO:0004672//protein kinase activity;GO:0032550	GO:0006796//phosphate-containing compound metabolic process;GO:0006464//cellular protein modification process	gi|514745431|ref|XP_004960878.1|/0/PREDICTED: serine/threonine-protein kinase 38-like [Setaria italica]
VsiRNA9923	TraesCS1D01G305300.1	3	K11982|1|0.0|636|ats:F775_05939|E3 ubiquitin-protein ligase RNF115/126 [EC:2.3.2.27]	-	GO:0046914//transition metal ion binding	-	gi|475572211|gb|EMT16443.1|/0/RING finger protein 115 [Aegilops tauschii]
VsiRNA9923	TraesCS2A01G206600.1	4	K08869|1|0.0|1191|ats:F775_31952|aarF domain-containing kinase	GO:0043231//intracellular membrane-bounded organelle	GO:0016740//transferase activity	-	gi|769471186|gb|AJW60122.1|/0/putative serine/threonine-protein kinase [Triticum aestivum]
VsiRNA9923	TraesCS2B01G261900.1	3	K12599|1|8e-21|103|gra:105786089|antiviral helicase SKI2 [EC:3.6.4.-];K01301|2|5e-06|54.7|egr:104438213|N-acetylated-alpha-linked acidic dipeptidase [EC:3.4.17.21]	GO:0043231//intracellular membrane-bounded organelle	GO:0016787//hydrolase activity	GO:0019538//protein metabolic process	gi|357119046|ref|XP_003561257.1|/0/PREDICTED: endoplasmic reticulum metallopeptidase 1 isoform X1 [Brachypodium distachyon]
VsiRNA9923	TraesCS2B01G503700.1	3.5	K17592|1|0.0|2485|osa:4350581|sacsin	-	GO:0032550	-	gi|474392021|gb|EMS65429.1|/0/hypothetical protein TRIUR3_04785 [Triticum urartu]
VsiRNA9923	TraesCS2D01G016800.1	4	-	-	-	-	gi|475611484|gb|EMT28098.1|/0/Laccase-15 [Aegilops tauschii]
VsiRNA9923	TraesCS2D01G117100.1	4	K16818|1|5e-12|73.2|thj:104803081|phospholipase A1 [EC:3.1.1.32];K14304|4|7e-10|65.9|csl:COCSUDRAFT_56339|nuclear pore complex protein Nup85	-	GO:0016298//lipase activity	GO:0044238//primary metabolic process	gi|357121573|ref|XP_003562493.1|/2.50802e-170/PREDICTED: lipase-like [Brachypodium distachyon]
VsiRNA9923	TraesCS2D01G561700.1	4	K00873|1|0.0|983|ats:F775_26624|pyruvate kinase [EC:2.7.1.40]	GO:0016020//membrane	GO:0031420;GO:0016301//kinase activity	GO:0006796//phosphate-containing compound metabolic process;GO:0010038//response to metal ion;GO:0006007//glucose catabolic process	gi|475622693|gb|EMT31952.1|/0/Pyruvate kinase, cytosolic isozyme [Aegilops tauschii]
VsiRNA9923	TraesCS3B01G335000.1	3.5	K11940|1|1e-59|231|ppp:PHYPADRAFT_216944|heat shock protein HspQ;K10301|3|6e-09|62.8|cvr:CHLNCDRAFT_144212|F-box protein 21	GO:0009536//plastid	GO:0003676//nucleic acid binding	-	gi|669027905|emb|CDM81505.1|/1.49769e-172/unnamed protein product [Triticum aestivum]
VsiRNA9923	TraesCS3B01G486000.1	4	-	GO:0043231//intracellular membrane-bounded organelle	GO:0003676//nucleic acid binding;GO:0005515//protein binding	GO:0009755//hormone-mediated signaling pathway;GO:0006351//transcription, DNA-dependent	gi|326520141|dbj|BAK03995.1|/0/predicted protein [Hordeum vulgare subsp. vulgare]
VsiRNA9923	TraesCS3B01G486000.2	4	K14486|1|1e-165|585|atr:18442320|auxin response factor	GO:0043231//intracellular membrane-bounded organelle	GO:0003676//nucleic acid binding;GO:0005515//protein binding	GO:0009755//hormone-mediated signaling pathway;GO:0006351//transcription, DNA-dependent	gi|475575085|gb|EMT17168.1|/0/Auxin response factor 4 [Aegilops tauschii]
VsiRNA9923	TraesCS3D01G284000.1	4	K20867|1|0.0|778|bdi:100833681|galacturonosyltransferase 12/13/14/15 [EC:2.4.1.-]	-	GO:0016740//transferase activity	-	gi|669029864|emb|CDM84208.1|/0/unnamed protein product [Triticum aestivum]
VsiRNA9923	TraesCS3D01G389700.1	3.5	-	-	-	-	gi|475612336|gb|EMT28369.1|/0/hypothetical protein F775_05730 [Aegilops tauschii]
VsiRNA9923	TraesCS4A01G146300.1	4	K10640|1|7e-147|521|bdi:100836806|E3 ubiquitin-protein ligase RNF25 [EC:2.3.2.27]	-	-	-	gi|326493312|dbj|BAJ85117.1|/1.45401e-179/predicted protein, partial [Hordeum vulgare subsp. vulgare]
VsiRNA9923	TraesCS4A01G317600.1	4	K04733|1|1e-131|471|egu:105052254|interleukin-1 receptor-associated kinase 4 [EC:2.7.11.1]	-	-	-	gi|326516656|dbj|BAJ92483.1|/0/predicted protein [Hordeum vulgare subsp. vulgare]
VsiRNA9923	TraesCS4A01G482800.1	3	K04567|1|3e-88|327|ats:F775_18713|lysyl-tRNA synthetase, class II [EC:6.1.1.6];K13466|4|1e-57|224|sly:543900|EIX receptor 1/2	-	-	-	gi|473878668|gb|EMS47944.1|/0/LRR receptor-like serine/threonine-protein kinase GSO2 [Triticum urartu]
VsiRNA9923	TraesCS4B01G155900.1	4	-	-	-	-	gi|357112159|ref|XP_003557877.1|/3.68025e-81/PREDICTED: ER membrane protein complex subunit 4 [Brachypodium distachyon]
VsiRNA9923	TraesCS4B01G155900.2	4	-	-	-	-	gi|474391865|gb|EMS65399.1|/6.00537e-48/hypothetical protein TRIUR3_22540 [Triticum urartu]
VsiRNA9923	TraesCS4D01G156600.1	4	-	-	-	-	gi|357112159|ref|XP_003557877.1|/6.15618e-70/PREDICTED: ER membrane protein complex subunit 4 [Brachypodium distachyon]
VsiRNA9923	TraesCS4D01G175300.1	2.5	K01179|1|0.0|830|egu:105035228|endoglucanase [EC:3.2.1.4]	GO:0031224//intrinsic to membrane;GO:0005768//endosome	GO:0004553//hydrolase activity, hydrolyzing O-glycosyl compounds	GO:0051707//response to other organism;GO:0009725//response to hormone stimulus;GO:0030243//cellulose metabolic process;GO:0000902//cell morphogenesis;GO:0030865//cortical cytoskeleton organization;GO:0006972//hyperosmotic response	gi|482665075|gb|AGK26801.1|/0/endo-beta-1,4-glucanase [Triticum aestivum]
VsiRNA9923	TraesCS4D01G218200.1	4	-	-	-	-	gi|326514058|dbj|BAJ92179.1|/0/predicted protein [Hordeum vulgare subsp. vulgare]
VsiRNA9923	TraesCS4D01G334700.1	4	-	-	-	-	gi|475526467|gb|EMT07315.1|/3.12157e-56/hypothetical protein F775_08982 [Aegilops tauschii]
VsiRNA9923	TraesCS5B01G071600.1	2	-	-	-	-	gi|475579502|gb|EMT18355.1|/0/hypothetical protein F775_30805 [Aegilops tauschii]
VsiRNA9923	TraesCS5B01G343600.1	3.5	K09494|1|4e-55|214|ats:F775_30175|T-complex protein 1 subunit beta;K14488|2|1e-10|67.0|nnu:104589704|SAUR family protein	GO:0043231//intracellular membrane-bounded organelle	GO:0005515//protein binding	GO:0009755//hormone-mediated signaling pathway	gi|475354959|gb|EMT00448.1|/9.48154e-68/hypothetical protein F775_13443 [Aegilops tauschii]
VsiRNA9923	TraesCS6A01G143300.1	1.5	-	GO:0009532//plastid stroma;GO:0009526//plastid envelope;GO:0005576//extracellular region	GO:0016765//transferase activity, transferring alkyl or aryl (other than methyl) groups	GO:0006952//defense response;GO:0006779//porphyrin-containing compound biosynthetic process;GO:0018065//protein-cofactor linkage	gi|19849543|gb|AAL12220.1|/1.32986e-171/porphobilinogen deaminase, partial [Triticum aestivum]
VsiRNA9923	TraesCS6A01G143300.2	1.5	K01749|1|5e-169|594|ats:F775_29800|hydroxymethylbilane synthase [EC:2.5.1.61]	GO:0009532//plastid stroma;GO:0009526//plastid envelope;GO:0005576//extracellular region	GO:0016765//transferase activity, transferring alkyl or aryl (other than methyl) groups	GO:0006952//defense response;GO:0006779//porphyrin-containing compound biosynthetic process;GO:0018065//protein-cofactor linkage	gi|475616474|gb|EMT29771.1|/2.31528e-168/Porphobilinogen deaminase, chloroplastic [Aegilops tauschii]
VsiRNA9923	TraesCS6A01G180500.1	4	K20283|1|2e-15|85.5|sot:102600288|golgin subfamily A member 4;K10406|3|4e-15|84.7|aip:107644310|kinesin family member C2/C3	GO:0043231//intracellular membrane-bounded organelle	-	-	gi|473983511|gb|EMS51620.1|/0/hypothetical protein TRIUR3_10761 [Triticum urartu]
VsiRNA9923	TraesCS6A01G389500.1	4	K00423|1|5e-17|90.5|egr:104451286|L-ascorbate oxidase [EC:1.10.3.3];K09487|2|9e-10|66.2|ats:F775_06905|heat shock protein 90kDa beta	-	-	-	gi|475574877|gb|EMT17102.1|/0/hypothetical protein F775_03763 [Aegilops tauschii]
VsiRNA9923	TraesCS7A01G037000.1	3.5	-	-	-	-	gi|475574838|gb|EMT17092.1|/0/hypothetical protein F775_01121 [Aegilops tauschii]
VsiRNA9923	TraesCS7A01G037900.1	3	K00924|1|9e-17|88.2|mdm:103448024|	-	-	-	gi|475615965|gb|EMT29612.1|/5.85907e-64/Aspartic proteinase Asp1 [Aegilops tauschii]
VsiRNA9923	TraesCS7A01G286400.1	4	-	GO:0031224//intrinsic to membrane	-	-	gi|326515482|dbj|BAK06987.1|/0/predicted protein [Hordeum vulgare subsp. vulgare]
VsiRNA9923	TraesCS7A01G286400.2	4	-	GO:0031224//intrinsic to membrane	-	-	gi|326515482|dbj|BAK06987.1|/1.89965e-176/predicted protein [Hordeum vulgare subsp. vulgare]
VsiRNA9923	TraesCS7A01G366200.1	4	K13420|1|0.0|881|zma:103655669|LRR receptor-like serine/threonine-protein kinase FLS2 [EC:2.7.11.1]	GO:0043231//intracellular membrane-bounded organelle	GO:0036094//small molecule binding;GO:0004672//protein kinase activity;GO:1901363;GO:0097159//organic cyclic compound binding	-	gi|475505443|gb|EMT04722.1|/0/Putative LRR receptor-like serine/threonine-protein kinase [Aegilops tauschii]
VsiRNA9923	TraesCS7B01G240200.1	3	-	GO:0009534//chloroplast thylakoid;GO:0016020//membrane	GO:0015291//secondary active transmembrane transporter activity	GO:0071806;GO:0006612//protein targeting to membrane	gi|326533104|dbj|BAJ93524.1|/1.85143e-85/predicted protein, partial [Hordeum vulgare subsp. vulgare]
VsiRNA9923	TraesCS7B01G240200.2	3	-	GO:0009534//chloroplast thylakoid;GO:0016020//membrane	GO:0015291//secondary active transmembrane transporter activity	GO:0071806;GO:0006612//protein targeting to membrane	gi|326533104|dbj|BAJ93524.1|/2.57258e-57/predicted protein, partial [Hordeum vulgare subsp. vulgare]
VsiRNA9923	TraesCS7B01G240200.3	3	K03116|1|6e-24|110|smo:SELMODRAFT_36640|sec-independent protein translocase protein TatA	GO:0009534//chloroplast thylakoid;GO:0016020//membrane	GO:0022892;GO:0015291//secondary active transmembrane transporter activity	GO:0071806;GO:0006612//protein targeting to membrane	gi|326533104|dbj|BAJ93524.1|/5.59951e-70/predicted protein, partial [Hordeum vulgare subsp. vulgare]
VsiRNA9923	TraesCS7B01G437100.1	4	-	GO:0043231//intracellular membrane-bounded organelle	-	-	gi|326526097|dbj|BAJ93225.1|/0/predicted protein [Hordeum vulgare subsp. vulgare]
VsiRNA9923	TraesCS7D01G336600.1	3	-	GO:0009534//chloroplast thylakoid;GO:0016020//membrane	GO:0015291//secondary active transmembrane transporter activity	GO:0071806;GO:0006612//protein targeting to membrane	gi|475587821|gb|EMT20666.1|/3.02869e-93/Sec-independent translocase protein tatA/E-like protein [Aegilops tauschii]
VsiRNA9923	TraesCS7D01G336600.2	3	-	GO:0009534//chloroplast thylakoid;GO:0016020//membrane	GO:0015291//secondary active transmembrane transporter activity	GO:0071806;GO:0006612//protein targeting to membrane	gi|475587821|gb|EMT20666.1|/2.6435e-96/Sec-independent translocase protein tatA/E-like protein [Aegilops tauschii]
VsiRNA9923	TraesCS7D01G336600.3	3	K03116|1|2e-23|110|smo:SELMODRAFT_36640|sec-independent protein translocase protein TatA	GO:0009534//chloroplast thylakoid;GO:0016020//membrane	GO:0022892;GO:0015291//secondary active transmembrane transporter activity	GO:0071806;GO:0006612//protein targeting to membrane	gi|475587821|gb|EMT20666.1|/3.43925e-108/Sec-independent translocase protein tatA/E-like protein [Aegilops tauschii]
VsiRNA9923	TraesCSU01G168200.1	3	K00924|1|3e-14|80.5|brp:103845515|	-	-	-	gi|475615965|gb|EMT29612.1|/1.33828e-73/Aspartic proteinase Asp1 [Aegilops tauschii]
VsiRNA9926	TraesCS5A01G322800.1	4	K06627|1|9e-123|440|ats:F775_10843|cyclin A	-	-	-	gi|475587318|gb|EMT20522.1|/4.75224e-122/Putative cyclin-F1-2 [Aegilops tauschii]
VsiRNA9926	TraesCS7A01G321900.2	3	-	-	-	-	gi|960476156|ref|XP_014756023.1|/0/PREDICTED: LOW QUALITY PROTEIN: uncharacterized protein LOC100829204 [Brachypodium distachyon]
VsiRNA9926	TraesCS7B01G239300.1	4	K06689|1|1e-82|305|sind:105174683|ubiquitin-conjugating enzyme E2 D [EC:2.3.2.23]	GO:0016020//membrane;GO:0043231//intracellular membrane-bounded organelle	GO:0032550;GO:0044389;GO:0019787//small conjugating protein ligase activity	GO:0006261//DNA-dependent DNA replication;GO:0001558//regulation of cell growth;GO:0009062//fatty acid catabolic process;GO:0035966//response to topologically incorrect protein;GO:0006511//ubiquitin-dependent protein catabolic process;GO:0016192//vesicle-mediated transport;GO:0043623//cellular protein complex assembly;GO:0032446//protein modification by small protein conjugation;GO:0070646//prote…	gi|357124254|ref|XP_003563818.1|/1.28275e-82/PREDICTED: ubiquitin-conjugating enzyme E2 5B [Brachypodium distachyon]
VsiRNA9930	TraesCS2A01G088600.1	3	K01568|1|0.0|1066|sita:101785721|pyruvate decarboxylase [EC:4.1.1.1]	-	GO:0046872//metal ion binding;GO:0016831//carboxy-lyase activity;GO:0019842//vitamin binding	GO:0050896//response to stimulus	gi|326521946|dbj|BAK04101.1|/0/predicted protein [Hordeum vulgare subsp. vulgare]
VsiRNA9930	TraesCS2D01G060700.1	4	-	-	-	-	gi|475527347|gb|EMT07445.1|/0/hypothetical protein F775_00672 [Aegilops tauschii]
VsiRNA9930	TraesCS3A01G209800.1	2.5	K13424|1|1e-21|103|lja:Lj1g3v2416620.1|WRKY transcription factor 33	-	GO:0003676//nucleic acid binding	-	gi|669029170|emb|CDM83286.1|/3.55777e-90/unnamed protein product [Triticum aestivum]
VsiRNA9930	TraesCS3A01G279400.1	2	K15397|1|0.0|806|ats:F775_17925|3-ketoacyl-CoA synthase [EC:2.3.1.199]	GO:0043231//intracellular membrane-bounded organelle	GO:0016746//transferase activity, transferring acyl groups	GO:0006629//lipid metabolic process	gi|473887577|gb|EMS48264.1|/0/3-ketoacyl-CoA synthase 6 [Triticum urartu]
VsiRNA9930	TraesCS3A01G347800.1	2	K07562|1|2e-36|155|sbi:SORBI_03g046345|nonsense-mediated mRNA decay protein 3;K04733|2|3e-16|88.6|ats:F775_16030|interleukin-1 receptor-associated kinase 4 [EC:2.7.11.1]	GO:0009536//plastid	-	-	gi|669030330|emb|CDM84826.1|/0/unnamed protein product [Triticum aestivum]
VsiRNA9930	TraesCS3A01G385900.1	4	-	-	-	GO:0050896//response to stimulus	gi|669030614|emb|CDM85196.1|/2.17043e-89/unnamed protein product [Triticum aestivum]
VsiRNA9930	TraesCS3A01G443700.1	2.5	-	GO:0016020//membrane;GO:0009534//chloroplast thylakoid	-	GO:0006950//response to stress	gi|669031125|emb|CDM85906.1|/1.52502e-119/unnamed protein product [Triticum aestivum]
VsiRNA9930	TraesCS3B01G355200.1	2.5	K10734|1|7e-99|360|bdi:100829131|GINS complex subunit 3	GO:0043231//intracellular membrane-bounded organelle	-	GO:0006259//DNA metabolic process;GO:0003006//developmental process involved in reproduction	gi|669030110|emb|CDM84525.1|/8.41492e-107/unnamed protein product [Triticum aestivum]
VsiRNA9930	TraesCS3B01G418000.1	4	-	-	-	GO:0050896//response to stimulus	gi|669030614|emb|CDM85196.1|/1.33115e-91/unnamed protein product [Triticum aestivum]
VsiRNA9930	TraesCS3B01G477300.1	2.5	-	GO:0016020//membrane;GO:0009534//chloroplast thylakoid	-	GO:0006950//response to stress	gi|669031125|emb|CDM85906.1|/9.35099e-122/unnamed protein product [Triticum aestivum]
VsiRNA9930	TraesCS3D01G202300.1	4	K13196|1|4e-52|208|bdi:104583357|zinc finger protein ubi-d4;K11643|5|1e-11|73.6|mis:MICPUN_60550|chromodomain-helicase-DNA-binding protein 4 [EC:3.6.4.12]	-	-	-	gi|944072765|gb|KQK08249.1|/0/hypothetical protein BRADI_2g40703 [Brachypodium distachyon]
VsiRNA9930	TraesCS3D01G212700.1	2.5	K13424|1|1e-21|103|lja:Lj1g3v2416620.1|WRKY transcription factor 33;K18835|2|9e-21|101|jcu:105641847|WRKY transcription factor 2	-	GO:0003676//nucleic acid binding	-	gi|669029170|emb|CDM83286.1|/7.52566e-118/unnamed protein product [Triticum aestivum]
VsiRNA9930	TraesCS3D01G279300.1	2	K15397|1|0.0|863|ats:F775_17925|3-ketoacyl-CoA synthase [EC:2.3.1.199]	GO:0043231//intracellular membrane-bounded organelle	GO:0016746//transferase activity, transferring acyl groups	GO:0006631//fatty acid metabolic process	gi|475614650|gb|EMT29156.1|/0/3-ketoacyl-CoA synthase 6 [Aegilops tauschii]
VsiRNA9930	TraesCS3D01G378900.1	4	-	-	-	GO:0050896//response to stimulus	gi|475594996|gb|EMT22876.1|/5.65215e-90/hypothetical protein F775_30201 [Aegilops tauschii]
VsiRNA9930	TraesCS4A01G011700.1	2.5	-	GO:0009534//chloroplast thylakoid	-	-	gi|326504462|dbj|BAJ91063.1|/3.64334e-109/predicted protein [Hordeum vulgare subsp. vulgare]
VsiRNA9930	TraesCS4A01G082100.1	4	K00938|1|0.0|786|bdi:100834541|phosphomevalonate kinase [EC:2.7.4.2]	-	GO:0016772//transferase activity, transferring phosphorus-containing groups;GO:0032550	GO:0006796//phosphate-containing compound metabolic process	gi|357113080|ref|XP_003558332.1|/0/PREDICTED: probable phosphomevalonate kinase [Brachypodium distachyon]
VsiRNA9930	TraesCS4B01G232900.1	3	-	-	-	-	gi|326493756|dbj|BAJ85340.1|/2.6513e-136/predicted protein [Hordeum vulgare subsp. vulgare]
VsiRNA9930	TraesCS4D01G234100.1	3	-	-	-	-	gi|326493756|dbj|BAJ85340.1|/5.33576e-113/predicted protein [Hordeum vulgare subsp. vulgare]
VsiRNA9930	TraesCS5A01G252000.1	3	-	-	-	-	gi|475552448|gb|EMT11791.1|/0/hypothetical protein F775_08958 [Aegilops tauschii]
VsiRNA9930	TraesCS5B01G389900.1	3	-	-	-	-	gi|475594020|gb|EMT22574.1|/1.33489e-47/hypothetical protein F775_17375 [Aegilops tauschii]
VsiRNA9930	TraesCS5B01G390100.1	3	-	-	-	-	gi|475594020|gb|EMT22574.1|/1.20736e-48/hypothetical protein F775_17375 [Aegilops tauschii]
VsiRNA9930	TraesCS5B01G535200.1	1	K04733|1|1e-118|427|ats:F775_14278|interleukin-1 receptor-associated kinase 4 [EC:2.7.11.1]	-	-	-	gi|475465624|gb|EMT02188.1|/7.57289e-118/Cysteine-rich receptor-like protein kinase 41 [Aegilops tauschii]
VsiRNA9930	TraesCS5D01G394600.1	3	-	-	-	-	gi|475594020|gb|EMT22574.1|/1.47114e-38/hypothetical protein F775_17375 [Aegilops tauschii]
VsiRNA9930	TraesCS6A01G347400.1	4	K05387|1|0.0|1522|ats:F775_15592|glutamate receptor, ionotropic, plant	GO:0043231//intracellular membrane-bounded organelle;GO:0016020//membrane	GO:0005230//extracellular ligand-gated ion channel activity	GO:0006810//transport;GO:0044699	gi|475489885|gb|EMT03461.1|/0/Glutamate receptor 2.7 [Aegilops tauschii]
VsiRNA9930	TraesCS6B01G291100.1	4	-	GO:0043231//intracellular membrane-bounded organelle	GO:0016702//oxidoreductase activity, acting on single donors with incorporation of molecular oxygen, incorporation of two atoms of oxygen	GO:0044710	gi|357155946|ref|XP_003577291.1|/1.80146e-122/PREDICTED: plant cysteine oxidase 5-like [Brachypodium distachyon]
VsiRNA9930	TraesCS7A01G263000.1	4	-	GO:0043231//intracellular membrane-bounded organelle	GO:0008081//phosphoric diester hydrolase activity	GO:0019400	gi|326491485|dbj|BAJ94220.1|/1.04314e-172/predicted protein [Hordeum vulgare subsp. vulgare]
VsiRNA9930	TraesCS7A01G338800.1	3.5	K08956|1|7e-16|85.5|gra:105797721|AFG3 family protein [EC:3.4.24.-];K01256|2|2e-13|77.4|smo:SELMODRAFT_407075|aminopeptidase N [EC:3.4.11.2];K19073|3|2e-09|63.9|egr:104415041|divinyl chlorophyllide a 8-vinyl-reductase [EC:1.3.1.75]	GO:0009526//plastid envelope;GO:0009570//chloroplast stroma;GO:0009534//chloroplast thylakoid	GO:0036094//small molecule binding;GO:0003824//catalytic activity	-	gi|326495516|dbj|BAJ85854.1|/1.70697e-136/predicted protein, partial [Hordeum vulgare subsp. vulgare]
VsiRNA9930	TraesCS7A01G405400.1	3.5	-	-	-	-	gi|475591084|gb|EMT21646.1|/4.57758e-116/hypothetical protein F775_03267 [Aegilops tauschii]
VsiRNA9930	TraesCS7B01G250100.1	3.5	K08956|1|2e-17|90.5|gra:105797721|AFG3 family protein [EC:3.4.24.-];K01256|2|1e-13|77.8|smo:SELMODRAFT_407075|aminopeptidase N [EC:3.4.11.2];K19073|3|1e-09|64.7|atr:18445232|divinyl chlorophyllide a 8-vinyl-reductase [EC:1.3.1.75]	GO:0009526//plastid envelope;GO:0009570//chloroplast stroma;GO:0009534//chloroplast thylakoid	GO:0036094//small molecule binding;GO:0003824//catalytic activity	-	gi|326495516|dbj|BAJ85854.1|/2.46486e-135/predicted protein, partial [Hordeum vulgare subsp. vulgare]
VsiRNA9930	TraesCS7B01G304800.1	3.5	-	-	-	-	gi|475591084|gb|EMT21646.1|/1.71102e-99/hypothetical protein F775_03267 [Aegilops tauschii]
VsiRNA9930	TraesCS7B01G304800.2	3.5	-	-	-	-	gi|475591084|gb|EMT21646.1|/8.04191e-105/hypothetical protein F775_03267 [Aegilops tauschii]
VsiRNA9930	TraesCS7D01G399300.1	3.5	-	-	-	-	gi|475591084|gb|EMT21646.1|/5.59989e-116/hypothetical protein F775_03267 [Aegilops tauschii]
VsiRNA9930	TraesCS7D01G399300.2	3.5	-	-	-	-	gi|475591084|gb|EMT21646.1|/3.66534e-113/hypothetical protein F775_03267 [Aegilops tauschii]
VsiRNA9930	TraesCS7D01G399400.1	3.5	-	GO:0043231//intracellular membrane-bounded organelle;GO:0055028//cortical microtubule	GO:0015631//tubulin binding	GO:0000279//M phase;GO:0031112	gi|475591083|gb|EMT21645.1|/0/hypothetical protein F775_08242 [Aegilops tauschii]
VsiRNA9931	TraesCS1B01G115500.1	4	K14546|1|0.0|927|bdi:100843293|U3 small nucleolar RNA-associated protein 5	-	-	-	gi|474183528|gb|EMS57829.1|/0/WD repeat-containing protein 43 [Triticum urartu]
VsiRNA9931	TraesCS2D01G213000.1	3.5	-	-	-	-	gi|475619618|gb|EMT30824.1|/0/hypothetical protein F775_10050 [Aegilops tauschii]
VsiRNA9931	TraesCS3A01G292800.1	4	K16903|1|4e-20|100|sita:101785211|L-tryptophan---pyruvate aminotransferase [EC:2.6.1.99]	-	-	-	gi|473945523|gb|EMS50510.1|/0/hypothetical protein TRIUR3_23019 [Triticum urartu]
VsiRNA9931	TraesCS4A01G040200.1	3.5	-	-	-	-	gi|326503796|dbj|BAK02684.1|/5.2134e-129/predicted protein [Hordeum vulgare subsp. vulgare]
VsiRNA9931	TraesCS4A01G294100.1	4	-	GO:0016020//membrane	GO:0046914//transition metal ion binding;GO:0008238//exopeptidase activity	GO:0019538//protein metabolic process	gi|326512244|dbj|BAJ96103.1|/0/predicted protein [Hordeum vulgare subsp. vulgare]
VsiRNA9931	TraesCS5A01G467500.1	4	-	GO:0009536//plastid;GO:0043232	GO:0032550;GO:0003677//DNA binding;GO:0008094//DNA-dependent ATPase activity	GO:0071103//DNA conformation change	gi|475592750|gb|EMT22178.1|/0/Putative DNA gyrase subunit A, chloroplastic/mitochondrial [Aegilops tauschii]
VsiRNA9931	TraesCS5B01G107600.1	4	-	-	-	-	gi|326503786|dbj|BAK02679.1|/6.83625e-12/predicted protein [Hordeum vulgare subsp. vulgare]
VsiRNA9931	TraesCS5D01G195800.1	3.5	-	GO:0016020//membrane	GO:0004672//protein kinase activity;GO:0032550	GO:0006464//cellular protein modification process	gi|326505326|dbj|BAK03050.1|/0/predicted protein [Hordeum vulgare subsp. vulgare]
VsiRNA9931	TraesCS6B01G466000.1	3.5	K17302|1|4e-110|400|sita:101766045|coatomer subunit beta';K12616|3|4e-99|363|bdi:100821137|enhancer of mRNA-decapping protein 4	-	-	-	gi|514808399|ref|XP_004979040.1|/2.3573e-109/PREDICTED: uncharacterized protein LOC101766045 isoform X1 [Setaria italica]
VsiRNA9933	TraesCS1B01G417500.1	4	-	-	-	-	gi|475586433|gb|EMT20293.1|/3.81728e-86/hypothetical protein F775_28689 [Aegilops tauschii]
VsiRNA9933	TraesCS2A01G003900.1	2.5	K15078|1|3e-72|275|nnu:104613421|structure-specific endonuclease subunit SLX1 [EC:3.6.1.-];K19613|4|4e-65|251|sot:102597877|leucine-rich repeat protein SHOC2	-	-	-	gi|473970852|gb|EMS51437.1|/0/Disease resistance protein RGA2 [Triticum urartu]
VsiRNA9933	TraesCS2A01G360400.1	3.5	-	-	-	-	gi|669027450|emb|CDM80814.1|/2.4846e-96/unnamed protein product [Triticum aestivum]
VsiRNA9933	TraesCS3A01G144400.1	4	K14497|1|3e-21|103|fve:101306953|protein phosphatase 2C [EC:3.1.3.16]	-	-	GO:0050896//response to stimulus	gi|669028482|emb|CDM82298.1|/1.86693e-115/unnamed protein product [Triticum aestivum]
VsiRNA9933	TraesCS4A01G081900.1	3.5	-	-	-	-	gi|474388881|gb|EMS65153.1|/9.35451e-41/hypothetical protein TRIUR3_26337 [Triticum urartu]
VsiRNA9933	TraesCS5B01G270000.1	3.5	-	-	-	-	gi|474150924|gb|EMS56954.1|/0/hypothetical protein TRIUR3_15970 [Triticum urartu]
VsiRNA9933	TraesCS5B01G524400.1	4	K08955|1|0.0|672|tcc:TCM_037298|ATP-dependent metalloprotease [EC:3.4.24.-]	GO:0043231//intracellular membrane-bounded organelle	GO:0036094//small molecule binding;GO:1901363;GO:0070011//peptidase activity, acting on L-amino acid peptides;GO:0097159//organic cyclic compound binding	GO:0019538//protein metabolic process	gi|590574063|ref|XP_007012296.1|/0/Cell division protease ftsH isoform 1 [Theobroma cacao]
VsiRNA9933	TraesCS5D01G277600.1	3.5	-	-	-	-	gi|475581855|gb|EMT18966.1|/0/hypothetical protein F775_26053 [Aegilops tauschii]
VsiRNA9933	TraesCS6A01G084600.1	2.5	K08681|1|6e-122|437|bdi:100826362|5'-phosphate synthase pdxT subunit [EC:4.3.3.6]	GO:0044444//cytoplasmic part	GO:0046983//protein dimerization activity;GO:0003824//catalytic activity	GO:0042364;GO:0009064//glutamine family amino acid metabolic process	gi|474204355|gb|EMS58613.1|/1.19013e-135/hypothetical protein TRIUR3_04173 [Triticum urartu]
VsiRNA9933	TraesCS6A01G364300.1	2.5	-	-	-	-	gi|474222239|gb|EMS59317.1|/0/hypothetical protein TRIUR3_32010 [Triticum urartu]
VsiRNA9933	TraesCS6A01G420100.1	3	K11000|1|0.0|3499|bdi:100823277|callose synthase [EC:2.4.1.-]	GO:0043234//protein complex;GO:0044444//cytoplasmic part;GO:0016020//membrane	GO:0035251//UDP-glucosyltransferase activity	GO:0006074//(1->3)-beta-D-glucan metabolic process	gi|357144114|ref|XP_003573176.1|/0/PREDICTED: callose synthase 3-like [Brachypodium distachyon]
VsiRNA9933	TraesCS6B01G399000.2	2.5	-	-	-	-	gi|475511150|gb|EMT05358.1|/0/hypothetical protein F775_04066 [Aegilops tauschii]
VsiRNA9933	TraesCS6D01G174800.1	4	-	GO:0043231//intracellular membrane-bounded organelle	GO:0004672//protein kinase activity;GO:0032550	GO:0006796//phosphate-containing compound metabolic process;GO:0006464//cellular protein modification process	gi|326534090|dbj|BAJ89395.1|/1.26744e-152/predicted protein [Hordeum vulgare subsp. vulgare]
VsiRNA9933	TraesCS6D01G174800.2	4	-	GO:0043231//intracellular membrane-bounded organelle	GO:0004672//protein kinase activity;GO:0032550	GO:0006796//phosphate-containing compound metabolic process;GO:0006464//cellular protein modification process	gi|326534090|dbj|BAJ89395.1|/0/predicted protein [Hordeum vulgare subsp. vulgare]
VsiRNA9933	TraesCS7A01G309100.1	4	K15280|1|3e-17|90.5|mus:103987831|solute carrier family 35, member C2	GO:0005840//ribosome;GO:0031224//intrinsic to membrane	-	-	gi|357139577|ref|XP_003571357.1|/1.48611e-157/PREDICTED: probable sugar phosphate/phosphate translocator At3g14410 [Brachypodium distachyon]
VsiRNA9933	TraesCS7B01G209100.1	4	K15280|1|4e-17|90.1|mus:103987831|solute carrier family 35, member C2	GO:0005840//ribosome;GO:0031224//intrinsic to membrane	-	-	gi|357139577|ref|XP_003571357.1|/4.32391e-157/PREDICTED: probable sugar phosphate/phosphate translocator At3g14410 [Brachypodium distachyon]
VsiRNA9933	TraesCS7D01G104200.1	4	K01866|1|7e-21|103|ats:F775_11165|tyrosyl-tRNA synthetase [EC:6.1.1.1];K10523|2|1e-13|79.0|ats:F775_15681|speckle-type POZ protein	-	-	-	gi|475617695|gb|EMT30214.1|/1.43917e-162/hypothetical protein F775_52633 [Aegilops tauschii]
VsiRNA9933	TraesCS7D01G305800.1	4	K15280|1|3e-17|90.5|mus:103987831|solute carrier family 35, member C2	GO:0005840//ribosome;GO:0031224//intrinsic to membrane	-	-	gi|357139577|ref|XP_003571357.1|/1.76318e-158/PREDICTED: probable sugar phosphate/phosphate translocator At3g14410 [Brachypodium distachyon]
VsiRNA9938	TraesCS3A01G289500.1	3.5	K15280|1|1e-160|567|bdi:100836645|solute carrier family 35, member C2	-	-	-	gi|299109316|emb|CBH32506.1|/0/Triose-phosphate Transporter domain containing protein, expressed [Triticum aestivum]
VsiRNA9938	TraesCS4B01G195000.1	3	-	-	GO:0046914//transition metal ion binding;GO:0016705//oxidoreductase activity, acting on paired donors, with incorporation or reduction of molecular oxygen	GO:0044710;GO:0009628//response to abiotic stimulus	gi|475592378|gb|EMT22046.1|/0/Flavonol synthase/flavanone 3-hydroxylase [Aegilops tauschii]
VsiRNA9938	TraesCS5B01G243700.1	4	K13412|1|2e-123|443|gra:105762735|calcium-dependent protein kinase [EC:2.7.11.1];K04515|3|9e-62|238|cam:101512514|calcium/calmodulin-dependent protein kinase (CaM kinase) II [EC:2.7.11.17]	-	GO:0004672//protein kinase activity;GO:0032550	GO:0006796//phosphate-containing compound metabolic process;GO:0006464//cellular protein modification process	gi|281372499|gb|ADA63835.1|/0/serine-threonine protein kinase [Triticum aestivum]
VsiRNA9938	TraesCS5D01G130200.1	3	-	GO:0043231//intracellular membrane-bounded organelle	-	-	gi|326523955|dbj|BAJ96988.1|/0/predicted protein, partial [Hordeum vulgare subsp. vulgare]
VsiRNA9938	TraesCS5D01G247800.1	3.5	K04733|1|0.0|927|ats:F775_08808|interleukin-1 receptor-associated kinase 4 [EC:2.7.11.1]	GO:0043231//intracellular membrane-bounded organelle	GO:0004672//protein kinase activity;GO:0097159//organic cyclic compound binding;GO:1901363;GO:0036094//small molecule binding	GO:0006464//cellular protein modification process;GO:0006796//phosphate-containing compound metabolic process	gi|94410814|gb|ABF18540.1|/0/serine/threonine kinase-like protein ABC1040 [Hordeum vulgare subsp. vulgare]
VsiRNA9938	TraesCS6A01G201800.1	4	K05285|1|0.0|1757|bdi:100842770|phosphatidylinositol glycan, class N [EC:2.7.-.-]	GO:0031090//organelle membrane	GO:0016788//hydrolase activity, acting on ester bonds	GO:0006497//protein lipidation	gi|357142682|ref|XP_003572656.1|/0/PREDICTED: GPI ethanolamine phosphate transferase 1 [Brachypodium distachyon]
VsiRNA9938	TraesCS6A01G390800.1	3.5	-	GO:0015629//actin cytoskeleton	GO:0008092//cytoskeletal protein binding;GO:0017111//nucleoside-triphosphatase activity;GO:0032550	-	gi|475577209|gb|EMT17744.1|/0/Myosin-J heavy chain [Aegilops tauschii]
VsiRNA9938	TraesCS6A01G390800.2	3.5	K10357|1|0.0|2755|bdi:100843681|myosin V	GO:0015629//actin cytoskeleton	GO:0008092//cytoskeletal protein binding;GO:0017111//nucleoside-triphosphatase activity;GO:0032550	-	gi|721667497|ref|XP_010235964.1|/0/PREDICTED: myosin-6-like isoform X2 [Brachypodium distachyon]
VsiRNA9938	TraesCS6B01G233600.1	4	-	-	-	-	gi|326519376|dbj|BAJ96687.1|/0/predicted protein [Hordeum vulgare subsp. vulgare]
VsiRNA9938	TraesCS6B01G253300.1	3.5	K01354|1|0.0|1293|ats:F775_06886|oligopeptidase B [EC:3.4.21.83]	GO:0043231//intracellular membrane-bounded organelle	GO:0004175//endopeptidase activity	GO:0019538//protein metabolic process	gi|475568673|gb|EMT15538.1|/0/Protease 2 [Aegilops tauschii]
VsiRNA9938	TraesCS7D01G232800.1	3.5	-	-	GO:0003677//DNA binding	-	gi|326496493|dbj|BAJ94708.1|/7.82728e-167/predicted protein [Hordeum vulgare subsp. vulgare]
VsiRNA9938	TraesCS7D01G232800.2	3.5	-	-	-	-	gi|326496493|dbj|BAJ94708.1|/5.27337e-163/predicted protein [Hordeum vulgare subsp. vulgare]
VsiRNA9938	TraesCS7D01G232800.3	3.5	-	-	GO:0003677//DNA binding	-	gi|326496493|dbj|BAJ94708.1|/7.29384e-165/predicted protein [Hordeum vulgare subsp. vulgare]
VsiRNA9938	TraesCS7D01G428700.1	4	K01534|1|7e-51|203|csl:COCSUDRAFT_1142|Cd2+/Zn2+-exporting ATPase [EC:3.6.3.3 3.6.3.5]	GO:0031224//intrinsic to membrane;GO:0009526//plastid envelope	GO:0032550;GO:0019829//cation-transporting ATPase activity;GO:0015086//cadmium ion transmembrane transporter activity;GO:0005385//zinc ion transmembrane transporter activity;GO:0043169//cation binding	GO:0042221//response to chemical stimulus;GO:0030003//cellular cation homeostasis;GO:0072507//divalent inorganic cation homeostasis;GO:0070838//divalent metal ion transport;GO:0009416//response to light stimulus;GO:0009154//purine ribonucleotide catabolic process	gi|511630334|emb|CCC14999.1|/0/heavy metal ATPase 1 [Hordeum vulgare subsp. vulgare]
VsiRNA9942	TraesCS1B01G139800.1	3.5	-	GO:0030529//ribonucleoprotein complex	GO:0005198//structural molecule activity	GO:0010467//gene expression	gi|475573370|gb|EMT16735.1|/1.21408e-48/hypothetical protein F775_08888 [Aegilops tauschii]
VsiRNA9942	TraesCS1B01G139800.2	3.5	K14835|1|8e-14|76.3|bna:106454156|ribosomal RNA methyltransferase Nop2 [EC:2.1.1.-];K02882|2|2e-06|52.0|vvi:100260572|large subunit ribosomal protein L18Ae	GO:0030529//ribonucleoprotein complex	GO:0005198//structural molecule activity	GO:0010467//gene expression	gi|721639937|ref|XP_010231643.1|/3.41631e-59/PREDICTED: 60S ribosomal protein L18a-like protein isoform X1 [Brachypodium distachyon]
VsiRNA9942	TraesCS2D01G394800.1	4	K20642|1|1e-101|371|jcu:105642792|Rho GTPase-activating protein 22/24/25	-	-	-	gi|475470632|gb|EMT02381.1|/0/Rho GTPase-activating protein gacA [Aegilops tauschii]
VsiRNA9942	TraesCS3B01G260700.2	4	K13947|1|0.0|815|dosa:Os01t0643300-01|auxin efflux carrier family	GO:0031224//intrinsic to membrane;GO:0016323//basolateral plasma membrane;GO:0005773//vacuole	GO:0015562//efflux transmembrane transporter activity	GO:0009630//gravitropism;GO:0009734//auxin mediated signaling pathway	gi|669029350|emb|CDM83524.1|/0/unnamed protein product [Triticum aestivum]
VsiRNA9942	TraesCS4A01G384800.1	4	-	-	-	-	gi|301130796|gb|ADK62371.1|/0/LR34 [Triticum aestivum]
VsiRNA9942	TraesCS5B01G091700.1	4	K14510|1|1e-94|348|ppp:PHYPADRAFT_30352|serine/threonine-protein kinase CTR1 [EC:2.7.11.1];K04424|2|1e-93|345|obr:102707935|sterile alpha motif and leucine zipper containing kinase AZK [EC:2.7.11.25]	-	GO:0004672//protein kinase activity	GO:0044238//primary metabolic process;GO:0044260	gi|326489455|dbj|BAK01708.1|/0/predicted protein [Hordeum vulgare subsp. vulgare]
VsiRNA9942	TraesCS7D01G093600.1	3.5	K11446|1|8e-06|52.0|apro:F751_1589|histone demethylase JARID1 [EC:1.14.11.-]	-	-	-	gi|475542329|gb|EMT09936.1|/3.08128e-173/PHD finger protein [Aegilops tauschii]
VsiRNA9942	TraesCS7D01G093700.1	3.5	K11446|1|9e-06|52.0|apro:F751_1589|histone demethylase JARID1 [EC:1.14.11.-]	-	-	-	gi|475542329|gb|EMT09936.1|/3.43277e-162/PHD finger protein [Aegilops tauschii]
VsiRNA9945	TraesCS4A01G117900.1	3	K17586|1|3e-43|178|ppp:PHYPADRAFT_63700|PHD and RING finger domain-containing protein 1	-	-	-	gi|474381183|gb|EMS64591.1|/0/PHD and RING finger domain-containing protein 1 [Triticum urartu]
VsiRNA9945	TraesCS5D01G519500.1	4	-	-	-	-	gi|326499392|dbj|BAJ86007.1|/2.52997e-143/predicted protein, partial [Hordeum vulgare subsp. vulgare]
VsiRNA9946	TraesCS3B01G226400.1	4	-	-	-	-	gi|669028988|emb|CDM82997.1|/0/unnamed protein product [Triticum aestivum]
VsiRNA9946	TraesCS4B01G156100.1	4	-	-	-	-	gi|326502456|dbj|BAJ95291.1|/0/predicted protein [Hordeum vulgare subsp. vulgare]
VsiRNA9946	TraesCS6A01G114000.1	4	K04733|1|3e-98|358|ats:F775_02096|interleukin-1 receptor-associated kinase 4 [EC:2.7.11.1]	-	GO:0016301//kinase activity	-	gi|475586393|gb|EMT20280.1|/1.43603e-97/Cysteine-rich receptor-like protein kinase 10 [Aegilops tauschii]
VsiRNA9946	TraesCS6D01G299500.1	4	-	-	-	GO:0009908//flower development;GO:0006479//protein methylation;GO:0006351//transcription, DNA-dependent	gi|357144204|ref|XP_003573209.1|/0/PREDICTED: protein CTR9 homolog isoform X1 [Brachypodium distachyon]
VsiRNA9946	TraesCS6D01G299500.2	4	-	-	-	GO:0009908//flower development;GO:0006479//protein methylation;GO:0006351//transcription, DNA-dependent	gi|944059068|gb|KQJ94658.1|/0/hypothetical protein BRADI_3g12240 [Brachypodium distachyon]
VsiRNA9946	TraesCS7A01G294800.1	3.5	-	-	GO:0003677//DNA binding;GO:0001071//nucleic acid binding transcription factor activity	GO:0006351//transcription, DNA-dependent	gi|924501750|gb|ALC04262.1|/0/WRKY45 transcriptional factor [Triticum aestivum]
VsiRNA9946	TraesCSU01G009300.1	2.5	K04733|1|5e-86|318|ats:F775_04990|interleukin-1 receptor-associated kinase 4 [EC:2.7.11.1]	-	GO:0016772//transferase activity, transferring phosphorus-containing groups	-	gi|357167222|ref|XP_003581059.1|/4.78643e-114/PREDICTED: wall-associated receptor kinase 2-like [Brachypodium distachyon]
VsiRNA9946	TraesCSU01G029700.1	4	-	GO:0043231//intracellular membrane-bounded organelle	-	-	gi|326527971|dbj|BAJ89037.1|/2.89377e-102/predicted protein [Hordeum vulgare subsp. vulgare]
VsiRNA9951	TraesCS5B01G109300.1	3	K13412|1|0.0|925|obr:102720659|calcium-dependent protein kinase [EC:2.7.11.1]	-	GO:0046872//metal ion binding;GO:0004672//protein kinase activity;GO:0032550	GO:0006796//phosphate-containing compound metabolic process;GO:0006464//cellular protein modification process	gi|573963799|ref|XP_006664026.1|/0/PREDICTED: calcium-dependent protein kinase 1-like [Oryza brachyantha]
VsiRNA9951	TraesCS5B01G134700.3	3.5	K14289|1|2e-14|81.6|sbi:SORBI_05g018936|exportin-5	-	-	-	gi|937939292|dbj|BAT14205.1|/2.02689e-159/Os11g0518900, partial [Oryza sativa Japonica Group]
VsiRNA9953	TraesCS1D01G037700.1	4	-	-	GO:0031406//carboxylic acid binding	-	gi|326523227|dbj|BAJ88654.1|/0/predicted protein [Hordeum vulgare subsp. vulgare]
VsiRNA974	TraesCS2A01G521600.1	4	-	-	GO:0036094//small molecule binding;GO:0097159//organic cyclic compound binding	-	gi|474124047|gb|EMS56140.1|/4.16859e-119/Protein vip1 [Triticum urartu]
VsiRNA974	TraesCS2A01G521600.2	4	-	-	GO:0036094//small molecule binding;GO:0097159//organic cyclic compound binding	-	gi|474124047|gb|EMS56140.1|/1.74182e-108/Protein vip1 [Triticum urartu]
VsiRNA974	TraesCS6B01G442600.1	4	K04567|1|0.0|736|ats:F775_18713|lysyl-tRNA synthetase, class II [EC:6.1.1.6];K13466|2|8e-115|416|sly:101263330|EIX receptor 1/2;K03021|4|8e-73|276|mtr:MTR_8g023445|DNA-directed RNA polymerase III subunit RPC2 [EC:2.7.7.6];K13465|5|1e-68|263|sly:101255470|ethylene-1,4-beta-xylanase [EC:3.2.1.8]	-	-	-	gi|960465079|ref|XP_014753852.1|/0/PREDICTED: LRR receptor-like serine/threonine-protein kinase FLS2 [Brachypodium distachyon]
VsiRNA9968	TraesCS1A01G390800.1	3	K08081|1|1e-129|462|ats:F775_15725|tropinone reductase I [EC:1.1.1.206]	-	-	GO:0008152//metabolic process	gi|475442875|gb|EMT01477.1|/7.43388e-129/Tropinone reductase 1 [Aegilops tauschii]
VsiRNA9968	TraesCS1A01G390900.1	4	K08081|1|7e-123|440|ats:F775_15726|tropinone reductase I [EC:1.1.1.206]	-	-	GO:0008152//metabolic process	gi|475442876|gb|EMT01478.1|/3.44051e-122/Tropinone reductase 1 [Aegilops tauschii]
VsiRNA9968	TraesCS1B01G418900.1	3	K08081|1|2e-126|452|ats:F775_15725|tropinone reductase I [EC:1.1.1.206]	-	-	GO:0008152//metabolic process	gi|475442875|gb|EMT01477.1|/1.16013e-125/Tropinone reductase 1 [Aegilops tauschii]
VsiRNA9968	TraesCS1B01G419000.1	4	K08081|1|3e-74|278|ats:F775_15726|tropinone reductase I [EC:1.1.1.206]	-	-	-	gi|475442876|gb|EMT01478.1|/1.35505e-73/Tropinone reductase 1 [Aegilops tauschii]
VsiRNA9968	TraesCS1D01G398900.1	4	K08081|1|6e-77|286|ats:F775_15726|tropinone reductase I [EC:1.1.1.206]	-	-	-	gi|475442876|gb|EMT01478.1|/2.82858e-76/Tropinone reductase 1 [Aegilops tauschii]
VsiRNA9968	TraesCS2A01G108200.1	4	K00430|1|5e-106|385|ats:F775_25528|peroxidase [EC:1.11.1.7]	-	-	-	gi|326503872|dbj|BAK02722.1|/9.36034e-117/predicted protein [Hordeum vulgare subsp. vulgare]
VsiRNA9968	TraesCS2A01G174100.1	2	K08695|1|5e-43|176|atr:18427888|anthocyanidin reductase [EC:1.3.1.77];K13082|2|1e-42|174|vra:106764122|bifunctional dihydroflavonol 4-reductase/flavanone 4-reductase [EC:1.1.1.219 1.1.1.234]	-	GO:0048037//cofactor binding;GO:0036094//small molecule binding	GO:0008152//metabolic process	gi|326496583|dbj|BAJ94753.1|/3.81631e-171/predicted protein [Hordeum vulgare subsp. vulgare]
VsiRNA9968	TraesCS2A01G574400.1	3.5	K00430|1|3e-112|405|ats:F775_05002|peroxidase [EC:1.11.1.7]	GO:0043231//intracellular membrane-bounded organelle	-	-	gi|474094836|gb|EMS55043.1|/6.43442e-179/Peroxidase 12 [Triticum urartu]
VsiRNA9968	TraesCS2B01G170400.1	3.5	-	-	-	-	gi|475549127|gb|EMT11205.1|/0/hypothetical protein F775_05310 [Aegilops tauschii]
VsiRNA9968	TraesCS2B01G200700.1	2	K08695|1|1e-43|177|atr:18427888|anthocyanidin reductase [EC:1.3.1.77];K13082|2|1e-42|174|vra:106764122|bifunctional dihydroflavonol 4-reductase/flavanone 4-reductase [EC:1.1.1.219 1.1.1.234]	-	GO:0048037//cofactor binding;GO:0036094//small molecule binding	GO:0008152//metabolic process	gi|326496583|dbj|BAJ94753.1|/1.9283e-175/predicted protein [Hordeum vulgare subsp. vulgare]
VsiRNA9968	TraesCS2B01G241600.1	3.5	K04733|1|7e-147|522|zma:100274303|interleukin-1 receptor-associated kinase 4 [EC:2.7.11.1]	GO:0043231//intracellular membrane-bounded organelle	GO:0016301//kinase activity	-	gi|960453776|ref|XP_014751870.1|/0/PREDICTED: cysteine-rich receptor-like protein kinase 10 isoform X3 [Brachypodium distachyon]
VsiRNA9968	TraesCS2D01G003300.1	3.5	K14808|1|3e-77|291|vra:106763632|ATP-dependent RNA helicase DDX54/DBP10 [EC:3.6.4.13];K17086|2|2e-70|268|fve:101300290|transmembrane 9 superfamily member 2/4;K17604|3|3e-62|241|pmum:103344504|zinc finger SWIM domain-containing protein 3	-	-	-	gi|721659605|ref|XP_010234836.1|/1.53954e-176/PREDICTED: uncharacterized protein LOC100834814 [Brachypodium distachyon]
VsiRNA9968	TraesCS2D01G222100.1	3.5	-	GO:0043231//intracellular membrane-bounded organelle	GO:0016301//kinase activity	-	gi|357116720|ref|XP_003560126.1|/0/PREDICTED: cysteine-rich receptor-like protein kinase 10 isoform X4 [Brachypodium distachyon]
VsiRNA9968	TraesCS3A01G232800.1	2.5	K19589|1|7e-99|362|adu:107494680|release factor glutamine methyltransferase [EC:2.1.1.297]	-	-	-	gi|475614028|gb|EMT28956.1|/0/hypothetical protein F775_08560 [Aegilops tauschii]
VsiRNA9968	TraesCS3B01G174700.1	4	K04730|1|7e-166|583|ats:F775_15959|interleukin-1 receptor-associated kinase 1 [EC:2.7.11.1];K04733|2|9e-146|517|ats:F775_20468|interleukin-1 receptor-associated kinase 4 [EC:2.7.11.1]	GO:0043231//intracellular membrane-bounded organelle	GO:0004672//protein kinase activity;GO:0032550	GO:0006796//phosphate-containing compound metabolic process;GO:0006464//cellular protein modification process	gi|475502093|gb|EMT04399.1|/3.83648e-165/Lectin-domain containing receptor kinase A4.2 [Aegilops tauschii]
VsiRNA9968	TraesCS3D01G001700.1	4	K13457|1|0.0|1395|ats:F775_10347|disease resistance protein RPM1	GO:0043231//intracellular membrane-bounded organelle	GO:0032550	GO:0006950//response to stress;GO:0012501//programmed cell death	gi|326526299|dbj|BAJ97166.1|/0/predicted protein [Hordeum vulgare subsp. vulgare]
VsiRNA9968	TraesCS3D01G276000.2	3.5	-	GO:0031224//intrinsic to membrane;GO:0009527//plastid outer membrane	GO:0032550;GO:0004396//hexokinase activity;GO:0046914//transition metal ion binding	GO:0006007//glucose catabolic process;GO:0008219//cell death;GO:0009757//hexose mediated signaling;GO:0006796//phosphate-containing compound metabolic process	gi|475502452|gb|EMT04435.1|/0/Hexokinase-6 [Aegilops tauschii]
VsiRNA9968	TraesCS3D01G503100.1	3	K04733|1|2e-15|85.1|sita:101778756|interleukin-1 receptor-associated kinase 4 [EC:2.7.11.1]	-	-	-	gi|475608972|gb|EMT27218.1|/1.34106e-73/hypothetical protein F775_07756 [Aegilops tauschii]
VsiRNA9968	TraesCS4D01G123000.1	3.5	K02960|1|2e-80|297|ats:F775_31333|small subunit ribosomal protein S16e	GO:0005840//ribosome;GO:0030312//external encapsulating structure;GO:0009536//plastid;GO:0031981//nuclear lumen	GO:0005198//structural molecule activity	GO:0010467//gene expression	gi|326504086|dbj|BAK02829.1|/1.01278e-79/predicted protein [Hordeum vulgare subsp. vulgare]
VsiRNA9968	TraesCS5B01G335100.1	2	-	-	-	-	gi|326524596|dbj|BAK00681.1|/1.36947e-132/predicted protein [Hordeum vulgare subsp. vulgare]
VsiRNA9968	TraesCS5D01G061700.1	4	K04733|1|0.0|989|ats:F775_00146|interleukin-1 receptor-associated kinase 4 [EC:2.7.11.1]	GO:0043231//intracellular membrane-bounded organelle	GO:0016301//kinase activity	-	gi|475610926|gb|EMT27909.1|/0/Lectin-domain containing receptor kinase A4.3 [Aegilops tauschii]
VsiRNA9968	TraesCS6A01G061900.1	4	K04733|1|3e-172|605|dosa:Os01t0364800-00|interleukin-1 receptor-associated kinase 4 [EC:2.7.11.1];K04730|5|1e-127|457|sbi:SORBI_08g018520|interleukin-1 receptor-associated kinase 1 [EC:2.7.11.1]	GO:0043231//intracellular membrane-bounded organelle	GO:0046872//metal ion binding;GO:0001871;GO:0004672//protein kinase activity;GO:0032550	GO:0006796//phosphate-containing compound metabolic process;GO:0006464//cellular protein modification process	gi|475609230|gb|EMT27313.1|/0/Wall-associated receptor kinase 5 [Aegilops tauschii]
VsiRNA9968	TraesCS6A01G075500.1	4	K04733|1|0.0|687|pda:103708460|interleukin-1 receptor-associated kinase 4 [EC:2.7.11.1];K04730|4|6e-150|532|sbi:SORBI_08g018520|interleukin-1 receptor-associated kinase 1 [EC:2.7.11.1]	GO:0043231//intracellular membrane-bounded organelle	GO:0036094//small molecule binding;GO:0043167//ion binding;GO:0004672//protein kinase activity;GO:1901363;GO:0097159//organic cyclic compound binding	GO:0006796//phosphate-containing compound metabolic process	gi|472900368|gb|EMS35650.1|/0/Wall-associated receptor kinase 5 [Triticum urartu]
VsiRNA9968	TraesCS6A01G146800.1	3	-	-	-	-	gi|475583580|gb|EMT19501.1|/3.66703e-109/hypothetical protein F775_06554 [Aegilops tauschii]
VsiRNA9968	TraesCS6A01G146800.2	3	-	-	-	-	gi|475583580|gb|EMT19501.1|/2.61746e-107/hypothetical protein F775_06554 [Aegilops tauschii]
VsiRNA9968	TraesCS6B01G441900.2	4	K04567|1|4e-116|421|ats:F775_18713|lysyl-tRNA synthetase, class II [EC:6.1.1.6];K13466|5|4e-83|311|sly:101263330|EIX receptor 1/2	-	-	-	gi|474271397|gb|EMS60917.1|/0/LRR receptor-like serine/threonine-protein kinase GSO1 [Triticum urartu]
VsiRNA9968	TraesCS6D01G136100.1	3	-	-	-	-	gi|475583580|gb|EMT19501.1|/2.66813e-123/hypothetical protein F775_06554 [Aegilops tauschii]
VsiRNA9968	TraesCS7D01G267300.1	4	K13436|1|0.0|636|bdi:100828007|pto-interacting protein 1 [EC:2.7.11.1]	GO:0016020//membrane	GO:0004672//protein kinase activity;GO:0032550	GO:0006796//phosphate-containing compound metabolic process;GO:0006464//cellular protein modification process	gi|721663138|ref|XP_010235355.1|/0/PREDICTED: PTI1-like tyrosine-protein kinase 3 [Brachypodium distachyon]
VsiRNA9968	TraesCSU01G080000.1	3.5	K13420|1|5e-85|317|aip:107638822|LRR receptor-like serine/threonine-protein kinase FLS2 [EC:2.7.11.1]	-	-	-	gi|475573297|gb|EMT16708.1|/0/Putative LRR receptor-like serine/threonine-protein kinase [Aegilops tauschii]
VsiRNA9973	TraesCS3A01G331600.1	3.5	K17964|1|9e-57|222|cmo:103485315|leucine-rich PPR motif-containing protein, mitochondrial;K20291|3|2e-28|127|mtr:MTR_7g118240|conserved oligomeric Golgi complex subunit 4	-	-	-	gi|669030164|emb|CDM84600.1|/0/unnamed protein product [Triticum aestivum]
VsiRNA9975	TraesCS1D01G232700.1	3.5	K01188|1|0.0|1034|ats:F775_13484|beta-glucosidase [EC:3.2.1.21]	GO:0043231//intracellular membrane-bounded organelle	GO:0015926//glucosidase activity	GO:0044238//primary metabolic process	gi|475617213|gb|EMT30040.1|/0/Hydroxyisourate hydrolase [Aegilops tauschii]
VsiRNA9975	TraesCS2A01G068100.1	3.5	K13428|1|1e-176|622|bna:106407525|LRR receptor-like serine/threonine-protein kinase EFR [EC:2.7.11.1]	-	GO:0016772//transferase activity, transferring phosphorus-containing groups	-	gi|326490981|dbj|BAK05590.1|/0/predicted protein [Hordeum vulgare subsp. vulgare]
VsiRNA9975	TraesCS3A01G195700.1	4	-	-	-	-	gi|326499526|dbj|BAJ86074.1|/0/predicted protein [Hordeum vulgare subsp. vulgare]
VsiRNA9975	TraesCS3A01G197900.1	3.5	K01358|1|2e-136|486|bdi:100828490|ATP-dependent Clp protease, protease subunit [EC:3.4.21.92]	GO:0009526//plastid envelope;GO:0009368//endopeptidase Clp complex;GO:0031976;GO:0009532//plastid stroma	GO:0004175//endopeptidase activity	GO:0019538//protein metabolic process	gi|357132254|ref|XP_003567746.1|/9.5759e-136/PREDICTED: ATP-dependent Clp protease proteolytic subunit 3, chloroplastic [Brachypodium distachyon]
VsiRNA9975	TraesCS3B01G160900.1	3.5	K11699|1|0.0|1041|osa:4327335|RNA-dependent RNA polymerase [EC:2.7.7.48]	-	-	-	gi|218187686|gb|EEC70113.1|/0/hypothetical protein OsI_00772 [Oryza sativa Indica Group]
VsiRNA9975	TraesCS3B01G229600.1	3.5	K01358|1|3e-133|475|bdi:100828490|ATP-dependent Clp protease, protease subunit [EC:3.4.21.92]	GO:0009526//plastid envelope;GO:0009368//endopeptidase Clp complex;GO:0031976;GO:0009532//plastid stroma	GO:0004175//endopeptidase activity	GO:0019538//protein metabolic process	gi|357132254|ref|XP_003567746.1|/1.29422e-132/PREDICTED: ATP-dependent Clp protease proteolytic subunit 3, chloroplastic [Brachypodium distachyon]
VsiRNA9975	TraesCS3D01G153200.1	4	K14497|1|6e-38|159|mus:104000982|protein phosphatase 2C [EC:3.1.3.16]	-	-	-	gi|473764464|gb|EMS45904.1|/1.97452e-74/putative protein phosphatase 2C 8 [Triticum urartu]
VsiRNA9975	TraesCS5B01G107800.1	4	K11121|1|1e-17|90.1|gsl:Gasu_48010|NAD-dependent histone deacetylase SIR2 [EC:3.5.1.-];K10632|2|6e-08|57.8|sot:102585885|BRCA1-associated protein [EC:2.3.2.27]	-	GO:0046914//transition metal ion binding	-	gi|357150533|ref|XP_003575491.1|/4.97131e-79/PREDICTED: histone deacetylase 6-like [Brachypodium distachyon]
VsiRNA9975	TraesCS6A01G197400.1	4	K19525|1|0.0|7507|bdi:100837501|vacuolar protein sorting-associated protein 13A/C	-	GO:0008289//lipid binding	-	gi|721663685|ref|XP_010235432.1|/0/PREDICTED: uncharacterized protein LOC100837501 [Brachypodium distachyon]
VsiRNA9975	TraesCS6D01G081600.1	3.5	K15559|1|5e-117|423|zma:103636335|regulator of Ty1 transposition protein 103	-	-	-	gi|475594336|gb|EMT22663.1|/0/Putative disease resistance RPP13-like protein 3 [Aegilops tauschii]
VsiRNA9975	TraesCS6D01G154500.1	3.5	-	-	-	GO:0032989	gi|326533404|dbj|BAJ93674.1|/0/predicted protein [Hordeum vulgare subsp. vulgare]
VsiRNA9975	TraesCS7A01G318800.1	4	K12869|1|1e-14|83.6|cre:CHLREDRAFT_116356|crooked neck;K14408|5|3e-13|78.6|mus:103998201|cleavage stimulation factor subunit 3	GO:0043231//intracellular membrane-bounded organelle	GO:0036094//small molecule binding;GO:0097159//organic cyclic compound binding	GO:0006396//RNA processing	gi|474329190|gb|EMS62530.1|/0/Squamous cell carcinoma antigen recognized by T-cells 3 [Triticum urartu]
VsiRNA9975	TraesCS7A01G422800.1	4	K12867|1|2e-27|124|cvr:CHLNCDRAFT_134697|pre-mRNA-splicing factor SYF1	GO:0043231//intracellular membrane-bounded organelle	GO:0003824//catalytic activity	-	gi|474150633|gb|EMS56925.1|/0/putative inactive purple acid phosphatase 28 [Triticum urartu]
VsiRNA9975	TraesCS7B01G323200.1	4	K12867|1|9e-28|125|cvr:CHLNCDRAFT_134697|pre-mRNA-splicing factor SYF1	GO:0043231//intracellular membrane-bounded organelle	GO:0003824//catalytic activity	-	gi|475569411|gb|EMT15758.1|/0/Putative inactive purple acid phosphatase 28 [Aegilops tauschii]
VsiRNA9975	TraesCS7D01G545800.1	4	-	-	-	-	gi|475592940|gb|EMT22233.1|/0/Putative coatomer subunit beta'-3 [Aegilops tauschii]
VsiRNA9978	TraesCS1A01G090300.1	3	K03354|1|0.0|973|bdi:100823881|anaphase-promoting complex subunit 7	-	-	-	gi|357134647|ref|XP_003568928.1|/0/PREDICTED: anaphase-promoting complex subunit 7 [Brachypodium distachyon]
VsiRNA9978	TraesCS1B01G056500.1	4	-	-	-	-	gi|992276413|gb|KXG34920.1|/7.9702e-103/hypothetical protein SORBI_002G108100 [Sorghum bicolor]
VsiRNA9978	TraesCS1B01G447000.1	4	K13457|1|9e-40|167|sita:101780132|disease resistance protein RPM1	-	-	-	gi|475562877|gb|EMT14156.1|/0/hypothetical protein F775_17096 [Aegilops tauschii]
VsiRNA9978	TraesCS2B01G200800.1	4	K09264|1|2e-88|326|sita:101776296|MADS-box transcription factor, plant	GO:0043231//intracellular membrane-bounded organelle	GO:0003676//nucleic acid binding;GO:0001071//nucleic acid binding transcription factor activity;GO:0046983//protein dimerization activity	GO:0010074//maintenance of meristem identity;GO:0009791//post-embryonic development;GO:0048608//reproductive structure development;GO:0006351//transcription, DNA-dependent	gi|108795021|gb|ABG21009.1|/5.75136e-128/MADS2 [Triticum aestivum]
VsiRNA9978	TraesCS2D01G181400.3	4	K09264|1|2e-88|326|sita:101776296|MADS-box transcription factor, plant	GO:0043231//intracellular membrane-bounded organelle	GO:0003676//nucleic acid binding;GO:0001071//nucleic acid binding transcription factor activity;GO:0046983//protein dimerization activity	GO:0010074//maintenance of meristem identity;GO:0009791//post-embryonic development;GO:0048608//reproductive structure development;GO:0006351//transcription, DNA-dependent	gi|108795021|gb|ABG21009.1|/2.18552e-127/MADS2 [Triticum aestivum]
VsiRNA9978	TraesCS3B01G091400.1	4	K07408|1|0.0|657|zma:103636896|cytochrome P450 family 1 subfamily A polypeptide 1 [EC:1.14.14.1];K00512|2|3e-174|612|dosa:Os12t0640200-00|steroid 17alpha-monooxygenase / 17alpha-hydroxyprogesterone deacetylase [EC:1.14.14.19 1.14.14.32];K15472|3|7e-130|465|spen:107017184|premnaspirodiene oxygenase [EC:1.14.13.121]	-	GO:0046914//transition metal ion binding;GO:0016491//oxidoreductase activity;GO:0046906//tetrapyrrole binding	GO:0044710	gi|669027721|emb|CDM81270.1|/0/unnamed protein product [Triticum aestivum]
VsiRNA9978	TraesCS4A01G299700.1	4	K13863|1|3e-174|612|osa:4333602|solute carrier family 7 (cationic amino acid transporter), member 1;K13199|4|2e-38|161|ats:F775_29168|plasminogen activator inhibitor 1 RNA-binding protein	GO:0043231//intracellular membrane-bounded organelle	-	-	gi|326501990|dbj|BAK06487.1|/0/predicted protein [Hordeum vulgare subsp. vulgare]
VsiRNA9978	TraesCS5A01G240500.1	4	-	-	-	-	gi|474144140|gb|EMS56672.1|/2.64111e-35/hypothetical protein TRIUR3_09109 [Triticum urartu]
VsiRNA9978	TraesCS5D01G429200.1	3.5	K16615|1|2e-180|632|bdi:100841675|actin-related protein 7, plant	GO:0043232;GO:0043231//intracellular membrane-bounded organelle	-	GO:0006325//chromatin organization;GO:0003006//developmental process involved in reproduction	gi|474416129|gb|EMS67177.1|/0/hypothetical protein TRIUR3_20576 [Triticum urartu]
VsiRNA9978	TraesCS6A01G169600.1	4	K13196|1|6e-14|82.4|dosa:Os01t0883400-00|zinc finger protein ubi-d4;K11446|2|1e-12|78.2|mis:MICPUN_105736|histone demethylase JARID1 [EC:1.14.11.-];K11643|3|2e-12|77.8|mpp:MICPUCDRAFT_51787|chromodomain-helicase-DNA-binding protein 4 [EC:3.6.4.12]	-	-	-	gi|960478625|ref|XP_003571114.3|/0/PREDICTED: methyl-CpG-binding domain-containing protein 9 [Brachypodium distachyon]
VsiRNA9978	TraesCS6B01G397100.1	4	K11267|1|2e-25|118|sbi:SORBI_10g010540|sister chromatid cohesion protein PDS5	-	-	-	gi|475494233|gb|EMT03754.1|/0/hypothetical protein F775_25439 [Aegilops tauschii]
VsiRNA9978	TraesCS6D01G176500.1	3.5	-	-	GO:0003824//catalytic activity	-	gi|149392539|gb|ABR26072.1|/1.41515e-20/imp biosynthesis protein (chloroplast) [Oryza sativa Indica Group]
VsiRNA9978	TraesCS6D01G358500.1	1.5	K08869|1|0.0|1397|ats:F775_28121|aarF domain-containing kinase	-	GO:0016772//transferase activity, transferring phosphorus-containing groups	-	gi|326508426|dbj|BAJ99480.1|/0/predicted protein, partial [Hordeum vulgare subsp. vulgare]
VsiRNA9978	TraesCS6D01G401900.1	4	K13025|1|0.0|751|bdi:100830518|ATP-dependent RNA helicase [EC:3.6.4.13]	GO:0043234//protein complex;GO:0016604//nuclear body	GO:0032550;GO:0003676//nucleic acid binding;GO:0042623//ATPase activity, coupled	GO:0006396//RNA processing;GO:0042254//ribosome biogenesis;GO:0006950//response to stress	gi|326502382|dbj|BAJ95254.1|/0/predicted protein [Hordeum vulgare subsp. vulgare]
VsiRNA9978	TraesCSU01G026700.1	4	K04733|1|1e-29|131|ats:F775_20720|interleukin-1 receptor-associated kinase 4 [EC:2.7.11.1]	-	-	-	gi|475470019|gb|EMT02341.1|/1.16465e-158/hypothetical protein F775_19295 [Aegilops tauschii]
VsiRNA9977	TraesCS1A01G072900.1	3.5	K10523|1|6e-112|405|ats:F775_16992|speckle-type POZ protein	-	-	-	gi|475610061|gb|EMT27603.1|/2.89183e-111/hypothetical protein F775_16992 [Aegilops tauschii]
VsiRNA9977	TraesCS1B01G179200.2	3.5	-	GO:0012505//endomembrane system;GO:0043231//intracellular membrane-bounded organelle	-	GO:0000003//reproduction	gi|944061616|gb|KQJ97206.1|/9.3311e-119/hypothetical protein BRADI_3g29417 [Brachypodium distachyon]
VsiRNA9977	TraesCS1B01G179200.3	3.5	-	GO:0012505//endomembrane system;GO:0043231//intracellular membrane-bounded organelle	-	GO:0000904//cell morphogenesis involved in differentiation;GO:0000003//reproduction	gi|944061616|gb|KQJ97206.1|/3.18531e-127/hypothetical protein BRADI_3g29417 [Brachypodium distachyon]
VsiRNA9977	TraesCS2A01G194300.1	4	-	GO:0043231//intracellular membrane-bounded organelle	-	-	gi|721627926|ref|XP_010229625.1|/0/PREDICTED: uncharacterized protein LOC100838344 [Brachypodium distachyon]
VsiRNA9977	TraesCS2A01G371300.1	3.5	K15095|1|2e-143|509|ats:F775_02772|(+)-neomenthol dehydrogenase [EC:1.1.1.208]	-	GO:0036094//small molecule binding;GO:0003824//catalytic activity	GO:0044710	gi|475557824|gb|EMT12915.1|/1.01451e-142/(+)-neomenthol dehydrogenase [Aegilops tauschii]
VsiRNA9977	TraesCS2A01G373900.1	4	-	-	-	-	gi|357168029|ref|XP_003581448.1|/0/PREDICTED: uncharacterized protein At1g65710-like [Brachypodium distachyon]
VsiRNA9977	TraesCS2A01G419900.1	4	-	-	GO:0097159//organic cyclic compound binding	GO:0016458//gene silencing	gi|326505610|dbj|BAJ95476.1|/0/predicted protein [Hordeum vulgare subsp. vulgare]
VsiRNA9977	TraesCS2D01G417000.1	4	K11593|1|0.0|1625|ats:F775_08580|eukaryotic translation initiation factor 2C	-	GO:0097159//organic cyclic compound binding	GO:0016458//gene silencing	gi|475596561|gb|EMT23399.1|/0/Protein argonaute 2 [Aegilops tauschii]
VsiRNA9977	TraesCS3A01G183200.1	3.5	-	-	-	GO:0008152//metabolic process	gi|669028789|emb|CDM82715.1|/4.21222e-141/unnamed protein product [Triticum aestivum]
VsiRNA9977	TraesCS3A01G183200.2	3.5	-	-	-	GO:0008152//metabolic process	gi|669028789|emb|CDM82715.1|/1.58341e-114/unnamed protein product [Triticum aestivum]
VsiRNA9977	TraesCS3B01G003200.1	4	-	-	-	-	gi|669026899|emb|CDM80010.1|/9.96166e-65/unnamed protein product [Triticum aestivum]
VsiRNA9977	TraesCS3B01G003200.2	4	-	-	-	-	gi|669026899|emb|CDM80010.1|/5.63825e-73/unnamed protein product [Triticum aestivum]
VsiRNA9977	TraesCS3B01G213100.1	3.5	-	-	-	GO:0008152//metabolic process	gi|669028790|emb|CDM82716.1|/5.81916e-95/unnamed protein product [Triticum aestivum]
VsiRNA9977	TraesCS3D01G187500.1	3.5	-	-	-	GO:0008152//metabolic process	gi|669028789|emb|CDM82715.1|/1.0375e-139/unnamed protein product [Triticum aestivum]
VsiRNA9977	TraesCS4A01G204500.1	3.5	-	GO:0009536//plastid	GO:0042623//ATPase activity, coupled	GO:0019538//protein metabolic process	gi|475617377|gb|EMT30085.1|/1.10265e-106/hypothetical protein F775_31423 [Aegilops tauschii]
VsiRNA9977	TraesCS4A01G221700.1	3	-	-	GO:0004672//protein kinase activity;GO:0032550	GO:0050896//response to stimulus;GO:0006796//phosphate-containing compound metabolic process;GO:0006464//cellular protein modification process	gi|326530352|dbj|BAJ97602.1|/0/predicted protein [Hordeum vulgare subsp. vulgare]
VsiRNA9977	TraesCS4B01G035000.1	3.5	K00924|1|5e-27|122|osa:4333912|	-	-	-	gi|242038473|ref|XP_002466631.1|/1.57603e-68/hypothetical protein SORBIDRAFT_01g011320 [Sorghum bicolor]
VsiRNA9977	TraesCS4B01G051200.1	4	-	GO:0043231//intracellular membrane-bounded organelle;GO:0044444//cytoplasmic part	-	GO:0044763	gi|326498155|dbj|BAJ94940.1|/0/predicted protein [Hordeum vulgare subsp. vulgare]
VsiRNA9977	TraesCS4B01G364900.1	4	-	-	-	-	gi|475583544|gb|EMT19491.1|/2.97079e-109/hypothetical protein F775_32312 [Aegilops tauschii]
VsiRNA9977	TraesCS4B01G364900.2	4	-	-	-	-	gi|475583544|gb|EMT19491.1|/2.93119e-115/hypothetical protein F775_32312 [Aegilops tauschii]
VsiRNA9977	TraesCS4B01G364900.3	4	-	-	-	-	gi|475583544|gb|EMT19491.1|/3.01402e-79/hypothetical protein F775_32312 [Aegilops tauschii]
VsiRNA9977	TraesCS5A01G159800.1	3.5	K10956|1|0.0|816|bdi:100830957|protein transport protein SEC61 subunit alpha	GO:0031224//intrinsic to membrane;GO:0009507//chloroplast;GO:0009579//thylakoid	-	GO:0045184//establishment of protein localization	gi|357145358|ref|XP_003573616.1|/0/PREDICTED: preprotein translocase subunit SECY, chloroplastic [Brachypodium distachyon]
VsiRNA9977	TraesCS5A01G493600.1	4	-	-	-	-	gi|474368921|gb|EMS63672.1|/0/Disease resistance protein RPM1 [Triticum urartu]
VsiRNA9977	TraesCS5A01G533300.1	4	-	-	-	-	gi|475583544|gb|EMT19491.1|/6.07418e-113/hypothetical protein F775_32312 [Aegilops tauschii]
VsiRNA9977	TraesCS5D01G338600.1	4	-	-	-	-	gi|475622271|gb|EMT31821.1|/1.92111e-46/hypothetical protein F775_04086 [Aegilops tauschii]
VsiRNA9977	TraesCS6A01G198800.1	4	-	-	-	-	gi|326497259|dbj|BAK02214.1|/1.26631e-174/predicted protein [Hordeum vulgare subsp. vulgare]
VsiRNA9977	TraesCS6A01G204000.1	4	-	-	-	-	gi|357143170|ref|XP_003572827.1|/0/PREDICTED: uncharacterized protein LOC100827393 [Brachypodium distachyon]
VsiRNA9977	TraesCS6B01G231300.1	3	-	-	-	-	gi|326497259|dbj|BAK02214.1|/1.2913e-169/predicted protein [Hordeum vulgare subsp. vulgare]
VsiRNA9977	TraesCS6B01G231300.2	3	-	-	-	-	gi|326497259|dbj|BAK02214.1|/1.22652e-169/predicted protein [Hordeum vulgare subsp. vulgare]
VsiRNA9977	TraesCS6B01G231300.3	3	-	-	-	-	gi|326497259|dbj|BAK02214.1|/1.21788e-169/predicted protein [Hordeum vulgare subsp. vulgare]
VsiRNA9977	TraesCS6B01G417300.1	3	K04733|1|0.0|672|ats:F775_13346|interleukin-1 receptor-associated kinase 4 [EC:2.7.11.1]	-	GO:0016772//transferase activity, transferring phosphorus-containing groups	-	gi|944068758|gb|KQK04242.1|/0/hypothetical protein BRADI_2g12580 [Brachypodium distachyon]
VsiRNA9977	TraesCS6D01G187500.1	4	-	-	-	-	gi|326497259|dbj|BAK02214.1|/2.50588e-173/predicted protein [Hordeum vulgare subsp. vulgare]
VsiRNA9977	TraesCS6D01G187500.2	4	-	-	-	-	gi|326497259|dbj|BAK02214.1|/2.37974e-173/predicted protein [Hordeum vulgare subsp. vulgare]
VsiRNA9977	TraesCS7A01G166600.1	4	K15040|1|2e-35|151|bdi:100832446|voltage-dependent anion channel protein 2	GO:0043231//intracellular membrane-bounded organelle;GO:0044444//cytoplasmic part;GO:0016020//membrane	-	GO:0006810//transport	gi|326487528|dbj|BAJ89748.1|/1.76117e-101/predicted protein [Hordeum vulgare subsp. vulgare]
VsiRNA9977	TraesCS7D01G167200.1	4	K15040|1|2e-31|136|zma:542622|voltage-dependent anion channel protein 2	GO:0043231//intracellular membrane-bounded organelle;GO:0044444//cytoplasmic part;GO:0016020//membrane	-	GO:0006810//transport	gi|326487528|dbj|BAJ89748.1|/6.19605e-109/predicted protein [Hordeum vulgare subsp. vulgare]
VsiRNA9979	TraesCS1A01G250800.1	4	K15200|1|5e-50|199|ota:Ot18g01630|general transcription factor 3C polypeptide 2;K14498|2|6e-21|102|apro:F751_4259|serine/threonine-protein kinase SRK2 [EC:2.7.11.1]	GO:0009536//plastid	-	-	gi|326495142|dbj|BAJ85667.1|/0/predicted protein [Hordeum vulgare subsp. vulgare]
VsiRNA9979	TraesCS1D01G250400.1	4	K15200|1|5e-50|199|ota:Ot18g01630|general transcription factor 3C polypeptide 2;K14498|2|6e-21|102|apro:F751_4259|serine/threonine-protein kinase SRK2 [EC:2.7.11.1]	GO:0009536//plastid	-	-	gi|326495142|dbj|BAJ85667.1|/6.8487e-175/predicted protein [Hordeum vulgare subsp. vulgare]
VsiRNA9979	TraesCS2D01G294100.1	3.5	K14495|1|4e-06|53.1|bdi:100841148|F-box protein GID2	-	-	-	gi|116309335|emb|CAH66419.1|/1.97489e-106/H0622F05.2 [Oryza sativa Indica Group]
VsiRNA9979	TraesCS2D01G601200.1	4	-	-	-	-	gi|475581626|gb|EMT18893.1|/0/Disease resistance protein RPM1 [Aegilops tauschii]
VsiRNA9979	TraesCS5D01G029200.1	3.5	K13466|1|2e-125|451|sly:101263330|EIX receptor 1/2;K04567|3|5e-99|363|ats:F775_18713|lysyl-tRNA synthetase, class II [EC:6.1.1.6];K10406|5|5e-84|314|tcc:TCM_032503|kinesin family member C2/C3	-	-	-	gi|326528121|dbj|BAJ89112.1|/0/predicted protein [Hordeum vulgare subsp. vulgare]
VsiRNA9979	TraesCS7A01G014000.1	3	K12178|1|6e-07|57.4|vvi:100242030|COP9 signalosome complex subunit 4;K09667|3|9e-06|53.5|nnu:104612645|protein O-GlcNAc transferase [EC:2.4.1.255]	-	-	-	gi|474372530|gb|EMS63968.1|/0/Tetratricopeptide repeat protein 7A [Triticum urartu]
VsiRNA9979	TraesCS7B01G441600.1	4	K13457|1|2e-27|125|obr:102710703|disease resistance protein RPM1	-	-	-	gi|475613844|gb|EMT28894.1|/0/hypothetical protein F775_28784 [Aegilops tauschii]
VsiRNA9981	TraesCS1A01G175900.1	4	K09531|1|0.0|840|bdi:100821946|DnaJ homolog subfamily C member 11	-	-	GO:0003006//developmental process involved in reproduction;GO:0009642//response to light intensity	gi|326521170|dbj|BAJ96788.1|/0/predicted protein [Hordeum vulgare subsp. vulgare]
VsiRNA9981	TraesCS1A01G432500.1	4	-	-	-	-	gi|474440471|gb|EMS68371.1|/0/hypothetical protein TRIUR3_09220 [Triticum urartu]
VsiRNA9981	TraesCS1D01G441800.1	4	-	-	-	-	gi|475557457|gb|EMT12859.1|/0/hypothetical protein F775_06668 [Aegilops tauschii]
VsiRNA9981	TraesCS2A01G155700.1	4	-	GO:0043231//intracellular membrane-bounded organelle	-	-	gi|326493354|dbj|BAJ85138.1|/0/predicted protein [Hordeum vulgare subsp. vulgare]
VsiRNA9981	TraesCS2B01G180900.1	4	K09536|1|1e-23|113|bpg:Bathy09g01840|DnaJ homolog subfamily C member 16	GO:0043231//intracellular membrane-bounded organelle	-	-	gi|475561285|gb|EMT13750.1|/0/hypothetical protein F775_27915 [Aegilops tauschii]
VsiRNA9981	TraesCS2B01G421400.1	4	K17285|1|2e-76|288|aly:ARALYDRAFT_330113|selenium-binding protein 1;K15271|5|3e-73|278|sot:102581133|ATP-dependent DNA helicase HFM1/MER3 [EC:3.6.4.12]	GO:0043231//intracellular membrane-bounded organelle	-	-	gi|326521542|dbj|BAK00347.1|/0/predicted protein [Hordeum vulgare subsp. vulgare]
VsiRNA9981	TraesCS3B01G271600.1	3	K20180|1|0.0|1419|bdi:100824908|vacuolar protein sorting-associated protein 16	-	-	-	gi|326527763|dbj|BAJ97322.1|/0/predicted protein, partial [Hordeum vulgare subsp. vulgare]
VsiRNA9981	TraesCS4A01G093500.1	4	-	-	GO:0046914//transition metal ion binding	-	gi|326521604|dbj|BAK00378.1|/0/predicted protein [Hordeum vulgare subsp. vulgare]
VsiRNA9981	TraesCS4A01G277600.1	4	-	-	-	-	gi|321496066|gb|ADW93910.1|/0/chloride channel 1 [Triticum aestivum]
VsiRNA9981	TraesCS4D01G106200.1	3.5	K10352|1|6e-10|67.4|pmum:103321923|myosin heavy chain	-	-	-	gi|475478803|gb|EMT02740.1|/0/hypothetical protein F775_08805 [Aegilops tauschii]
VsiRNA9981	TraesCS5A01G086100.1	4	-	GO:0043234//protein complex;GO:0043231//intracellular membrane-bounded organelle	GO:0005515//protein binding	GO:0044267//cellular protein metabolic process	gi|475625034|gb|EMT32832.1|/1.15624e-95/Putative prefoldin subunit 3 [Aegilops tauschii]
VsiRNA9981	TraesCS5A01G105900.1	4	-	-	GO:0016790//thiolester hydrolase activity;GO:0070011//peptidase activity, acting on L-amino acid peptides	GO:0019941//modification-dependent protein catabolic process	gi|721674025|ref|XP_010237250.1|/0/PREDICTED: ubiquitin carboxyl-terminal hydrolase 12-like isoform X1 [Brachypodium distachyon]
VsiRNA9981	TraesCS5A01G105900.11	4	K11838|1|0.0|2075|bdi:100834129|ubiquitin carboxyl-terminal hydrolase 7 [EC:3.4.19.12]	-	GO:0016790//thiolester hydrolase activity;GO:0070011//peptidase activity, acting on L-amino acid peptides	GO:0019941//modification-dependent protein catabolic process	gi|721674028|ref|XP_010237251.1|/0/PREDICTED: ubiquitin carboxyl-terminal hydrolase 12-like isoform X3 [Brachypodium distachyon]
VsiRNA9981	TraesCS5A01G105900.2	4	-	-	GO:0016790//thiolester hydrolase activity;GO:0070011//peptidase activity, acting on L-amino acid peptides	GO:0019941//modification-dependent protein catabolic process	gi|721674031|ref|XP_010237252.1|/0/PREDICTED: ubiquitin carboxyl-terminal hydrolase 12-like isoform X2 [Brachypodium distachyon]
VsiRNA9981	TraesCS5A01G105900.3	4	-	-	GO:0016790//thiolester hydrolase activity;GO:0070011//peptidase activity, acting on L-amino acid peptides	GO:0019941//modification-dependent protein catabolic process	gi|944051054|gb|KQJ86692.1|/0/hypothetical protein BRADI_4g07167 [Brachypodium distachyon]
VsiRNA9981	TraesCS5A01G146800.1	4	-	GO:0043234//protein complex;GO:0043231//intracellular membrane-bounded organelle;GO:0016020//membrane	GO:0046872//metal ion binding;GO:0010209//vacuolar sorting signal binding	GO:0006892//post-Golgi vesicle-mediated transport	gi|475584116|gb|EMT19677.1|/0/Vacuolar-sorting receptor 1 [Aegilops tauschii]
VsiRNA9981	TraesCS5B01G500800.1	4	-	GO:0016020//membrane	GO:0016301//kinase activity;GO:0032550	GO:0006796//phosphate-containing compound metabolic process;GO:0006464//cellular protein modification process	gi|326502548|dbj|BAJ95337.1|/0/predicted protein [Hordeum vulgare subsp. vulgare]
VsiRNA9981	TraesCS5B01G500800.2	4	K14500|1|2e-98|360|nnu:104597050|BR-signaling kinase [EC:2.7.11.1]	-	GO:0016301//kinase activity	GO:0006796//phosphate-containing compound metabolic process	gi|475576991|gb|EMT17687.1|/2.1575e-172/Putative serine/threonine-protein kinase [Aegilops tauschii]
VsiRNA9981	TraesCS7A01G499000.1	4	K17471|1|0.0|1126|ats:F775_15868|sulfate transporter 3	GO:0031224//intrinsic to membrane	GO:0015291//secondary active transmembrane transporter activity;GO:0015103//inorganic anion transmembrane transporter activity	GO:0044763;GO:0015698//inorganic anion transport	gi|475553169|gb|EMT11939.1|/0/Putative sulfate transporter 3.3 [Aegilops tauschii]
VsiRNA9981	TraesCS7B01G001300.1	4	K11671|1|1e-10|70.5|egu:105044531|nuclear factor related to kappa-B-binding protein	-	-	-	gi|326492704|dbj|BAJ90208.1|/0/predicted protein [Hordeum vulgare subsp. vulgare]
VsiRNA9981	TraesCSU01G008700.1	4	K04121|1|0.0|1595|ats:F775_18908|ent-kaurene synthase [EC:4.2.3.19];K14046|3|0.0|1003|dosa:Os04t0179700-01|syn-pimara-7,15-diene synthase [EC:4.2.3.35]	GO:0043231//intracellular membrane-bounded organelle	GO:0010333//terpene synthase activity;GO:0046872//metal ion binding	GO:0016101//diterpenoid metabolic process	gi|363987136|dbj|BAL41688.1|/0/ent-kaurene synthase like 1 [Triticum aestivum]
VsiRNA9984	TraesCS1A01G153900.1	4	K11583|1|0.0|946|bdi:100839320|serine/threonine-protein phosphatase 2A regulatory subunit B''	GO:0043231//intracellular membrane-bounded organelle	GO:0046872//metal ion binding	-	gi|761895511|gb|AJP74834.1|/0/TaPP2AbB''-alpha [Triticum aestivum]
VsiRNA9984	TraesCS1D01G434700.1	3.5	K17302|1|1e-53|211|bdi:104582992|coatomer subunit beta'	-	-	-	gi|960465140|ref|XP_014753861.1|/6.0498e-53/PREDICTED: uncharacterized protein LOC104582992 [Brachypodium distachyon]
VsiRNA9984	TraesCS2A01G053100.1	3	K04733|1|8e-175|615|egr:104440552|interleukin-1 receptor-associated kinase 4 [EC:2.7.11.1]	GO:0043231//intracellular membrane-bounded organelle	GO:0004672//protein kinase activity;GO:0032550	GO:0006464//cellular protein modification process	gi|474386485|gb|EMS65010.1|/0/G-type lectin S-receptor-like serine/threonine-protein kinase RLK1 [Triticum urartu]
VsiRNA9984	TraesCS2B01G261300.1	4	K12881|1|2e-96|353|bdi:100820831|THO complex subunit 4	-	GO:0097159//organic cyclic compound binding	-	gi|721619296|ref|XP_010228209.1|/7.74634e-96/PREDICTED: THO complex subunit 4A-like [Brachypodium distachyon]
VsiRNA9984	TraesCS2D01G254000.1	3.5	K04730|1|9e-88|326|lja:Lj2g3v2974830.1|interleukin-1 receptor-associated kinase 1 [EC:2.7.11.1];K00924|2|2e-65|252|thj:104812617|;K13420|4|5e-65|251|ats:F775_19646|LRR receptor-like serine/threonine-protein kinase FLS2 [EC:2.7.11.1]	GO:0043231//intracellular membrane-bounded organelle;GO:0016020//membrane	GO:0016301//kinase activity;GO:0032550	GO:0006464//cellular protein modification process	gi|475601819|gb|EMT24947.1|/0/Putative LRR receptor-like serine/threonine-protein kinase [Aegilops tauschii]
VsiRNA9984	TraesCS3A01G190800.1	3.5	K08193|1|0.0|904|bdi:100842035|MFS transporter, ACS family, solute carrier family 17 (sodium-dependent inorganic phosphate cotransporter), other	GO:0009941//chloroplast envelope;GO:0031224//intrinsic to membrane	-	GO:0044765;GO:0044763	gi|669028984|emb|CDM82990.1|/0/unnamed protein product [Triticum aestivum]
VsiRNA9984	TraesCS3A01G367500.1	4	K13463|1|0.0|982|bdi:100829997|coronatine-insensitive protein 1	GO:0031461//cullin-RING ubiquitin ligase complex	-	GO:0043161//proteasomal ubiquitin-dependent protein catabolic process;GO:0006952//defense response;GO:0051707//response to other organism;GO:0009908//flower development;GO:0009755//hormone-mediated signaling pathway;GO:0009639//response to red or far red light	gi|301318118|gb|ADK66974.1|/0/coronatine insensitive 2-like protein [Triticum aestivum]
VsiRNA9984	TraesCS3B01G198000.1	3.5	K16297|1|0.0|765|bdi:100821361|serine carboxypeptidase-like clade II [EC:3.4.16.-]	-	-	-	gi|669028553|emb|CDM82405.1|/0/unnamed protein product [Triticum aestivum]
VsiRNA9984	TraesCS3B01G227800.1	4	K09667|1|6e-06|53.5|dosa:Os02t0489550-00|protein O-GlcNAc transferase [EC:2.4.1.255]	-	-	-	gi|669028960|emb|CDM82959.1|/0/unnamed protein product [Triticum aestivum]
VsiRNA9984	TraesCS3D01G091800.1	3	K17964|1|1e-47|192|gmx:100811926|leucine-rich PPR motif-containing protein, mitochondrial	-	-	-	gi|670021224|emb|CDJ26276.1|/0/unnamed protein product [Triticum aestivum]
VsiRNA9984	TraesCS4A01G332700.1	4	-	-	-	-	gi|475602543|gb|EMT25165.1|/1.39517e-58/hypothetical protein F775_22850 [Aegilops tauschii]
VsiRNA9984	TraesCS4B01G245200.1	4	K12606|1|1e-154|546|ats:F775_01899|CCR4-NOT transcription complex subunit 9	GO:0043231//intracellular membrane-bounded organelle	-	-	gi|475623241|gb|EMT32148.1|/6.75415e-154/hypothetical protein F775_01899 [Aegilops tauschii]
VsiRNA9984	TraesCS5A01G098700.1	4	-	GO:0009532//plastid stroma	GO:0046872//metal ion binding;GO:0016791//phosphatase activity;GO:0016836//hydro-lyase activity	GO:0043102;GO:0071265	gi|326506384|dbj|BAJ86510.1|/0/predicted protein [Hordeum vulgare subsp. vulgare]
VsiRNA9984	TraesCS6B01G097300.1	3	K04733|1|2e-131|470|ats:F775_10037|interleukin-1 receptor-associated kinase 4 [EC:2.7.11.1]	-	-	-	gi|475612256|gb|EMT28347.1|/4.54271e-146/Wall-associated receptor kinase 3 [Aegilops tauschii]
VsiRNA9984	TraesCS7A01G419300.1	4	K12447|1|0.0|1153|bdi:100845164|UDP-sugar pyrophosphorylase [EC:2.7.7.64]	-	GO:0051748//UTP-monosaccharide-1-phosphate uridylyltransferase activity	GO:0009225//nucleotide-sugar metabolic process;GO:0010038//response to metal ion;GO:0048229//gametophyte development	gi|326528637|dbj|BAJ97340.1|/0/predicted protein [Hordeum vulgare subsp. vulgare]
VsiRNA9984	TraesCS7D01G269800.1	3.5	K00008|1|0.0|686|ats:F775_32733|L-iditol 2-dehydrogenase [EC:1.1.1.14]	-	GO:0046914//transition metal ion binding;GO:0036094//small molecule binding;GO:0003824//catalytic activity	GO:0044710	gi|473786210|gb|EMS46178.1|/0/L-idonate 5-dehydrogenase [Triticum urartu]
VsiRNA9985	TraesCS1A01G085000.1	4	K07466|1|0.0|1263|ats:F775_19281|replication factor A1	-	GO:0005488//binding	-	gi|473736983|gb|EMS45316.1|/0/Replication protein A 70 kDa DNA-binding subunit [Triticum urartu]
VsiRNA9985	TraesCS1B01G102200.2	4	K07466|1|0.0|1261|ats:F775_19281|replication factor A1	-	GO:0005488//binding	-	gi|326511146|dbj|BAJ87587.1|/0/predicted protein [Hordeum vulgare subsp. vulgare]
VsiRNA9985	TraesCS2A01G254800.2	4	-	GO:0043231//intracellular membrane-bounded organelle	-	-	gi|357111646|ref|XP_003557623.1|/0/PREDICTED: differentially expressed in FDCP 6 homolog isoform X1 [Brachypodium distachyon]
VsiRNA9985	TraesCS2A01G254800.3	4	-	GO:0043231//intracellular membrane-bounded organelle	-	-	gi|357111646|ref|XP_003557623.1|/5.29581e-180/PREDICTED: differentially expressed in FDCP 6 homolog isoform X1 [Brachypodium distachyon]
VsiRNA9985	TraesCS2A01G276800.1	3	K01530|1|0.0|1849|bdi:100830179|phospholipid-translocating ATPase [EC:3.6.3.1]	-	-	-	gi|721690042|ref|XP_010239770.1|/0/PREDICTED: phospholipid-transporting ATPase 2-like [Brachypodium distachyon]
VsiRNA9985	TraesCS2B01G165600.1	4	-	-	-	-	gi|475430225|gb|EMT01188.1|/8.11165e-115/hypothetical protein F775_14622 [Aegilops tauschii]
VsiRNA9985	TraesCS2D01G144200.1	4	-	-	-	-	gi|475430225|gb|EMT01188.1|/2.00719e-103/hypothetical protein F775_14622 [Aegilops tauschii]
VsiRNA9985	TraesCS2D01G255300.3	4	-	GO:0043231//intracellular membrane-bounded organelle	-	-	gi|357111646|ref|XP_003557623.1|/6.91654e-180/PREDICTED: differentially expressed in FDCP 6 homolog isoform X1 [Brachypodium distachyon]
VsiRNA9985	TraesCS2D01G315000.1	4	K15112|1|1e-127|456|bdi:100837651|solute carrier family 25 (mitochondrial uncoupling protein), member 27	GO:0005740//mitochondrial envelope;GO:0031224//intrinsic to membrane	-	GO:0044765	gi|326528049|dbj|BAJ89076.1|/3.90956e-134/predicted protein [Hordeum vulgare subsp. vulgare]
VsiRNA9985	TraesCS3A01G084300.1	4	-	-	-	-	gi|669027940|emb|CDM81568.1|/0/unnamed protein product [Triticum aestivum]
VsiRNA9985	TraesCS3A01G084300.2	4	K13151|1|2e-162|572|ats:F775_06259|snurportin-1	-	-	-	gi|475620881|gb|EMT31264.1|/1.20699e-161/hypothetical protein F775_06259 [Aegilops tauschii]
VsiRNA9985	TraesCS4B01G399200.1	3.5	-	GO:0016020//membrane;GO:0043231//intracellular membrane-bounded organelle	-	-	gi|475592841|gb|EMT22205.1|/0/hypothetical protein F775_28807 [Aegilops tauschii]
VsiRNA9985	TraesCS5B01G121600.1	3.5	-	GO:0036338;GO:0009528//plastid inner membrane	GO:0015075//ion transmembrane transporter activity	GO:0006811//ion transport	gi|326523567|dbj|BAJ92954.1|/1.66801e-160/predicted protein [Hordeum vulgare subsp. vulgare]
VsiRNA9985	TraesCS6B01G064700.1	4	K19892|1|1e-159|558|ats:F775_15391|glucan endo-1,3-beta-glucosidase 4 [EC:3.2.1.39]	-	GO:0003824//catalytic activity	-	gi|326504112|dbj|BAK02842.1|/2.88466e-162/predicted protein [Hordeum vulgare subsp. vulgare]
VsiRNA9987	TraesCS1B01G218200.1	4	K04733|1|3e-06|54.3|ats:F775_42885|interleukin-1 receptor-associated kinase 4 [EC:2.7.11.1]	-	-	-	gi|475511194|gb|EMT05365.1|/3.65932e-176/hypothetical protein F775_12993 [Aegilops tauschii]
VsiRNA10005	TraesCS2A01G052300.1	4	-	-	-	-	gi|567208040|ref|XP_006409464.1|/1.6406e-24/hypothetical protein EUTSA_v10023107mg, partial [Eutrema salsugineum]
VsiRNA10005	TraesCS2A01G052300.2	4	K02350|1|4e-16|86.7|mdm:103451319|DNA polymerase zeta [EC:2.7.7.7];K03364|2|2e-11|70.9|mdm:103439048|cell division cycle 20-like protein 1, cofactor of APC complex;K09285|3|2e-06|54.3|sind:105155867|AP2-like factor, ANT lineage	-	-	-	gi|567208040|ref|XP_006409464.1|/1.62342e-24/hypothetical protein EUTSA_v10023107mg, partial [Eutrema salsugineum]
VsiRNA10005	TraesCS2A01G304100.1	3.5	-	-	GO:0032550;GO:0042623//ATPase activity, coupled	-	gi|721691078|ref|XP_010239919.1|/0/PREDICTED: ATP-dependent RNA helicase DHX36-like [Brachypodium distachyon]
VsiRNA10005	TraesCS2D01G589800.1	4	K10615|1|2e-35|152|atr:18446390|E3 ubiquitin-protein ligase HERC4 [EC:2.3.2.26]	-	GO:0043169//cation binding	-	gi|475513076|gb|EMT05572.1|/0/Putative E3 ubiquitin-protein ligase HERC2 [Aegilops tauschii]
VsiRNA10005	TraesCS3D01G186400.1	4	-	-	-	-	gi|669027390|emb|CDM80735.1|/9.2547e-95/unnamed protein product [Triticum aestivum]
VsiRNA10005	TraesCS4B01G005100.1	3.5	K15078|1|3e-69|265|nnu:104613421|structure-specific endonuclease subunit SLX1 [EC:3.6.1.-]	-	-	-	gi|475617979|gb|EMT30296.1|/0/Putative disease resistance RPP13-like protein 1 [Aegilops tauschii]
VsiRNA10005	TraesCS4D01G165800.1	3	K11838|1|0.0|2082|bdi:100831891|ubiquitin carboxyl-terminal hydrolase 7 [EC:3.4.19.12]	-	GO:0016790//thiolester hydrolase activity;GO:0070011//peptidase activity, acting on L-amino acid peptides	GO:0019941//modification-dependent protein catabolic process	gi|721676118|ref|XP_010237618.1|/0/PREDICTED: ubiquitin carboxyl-terminal hydrolase 12-like isoform X1 [Brachypodium distachyon]
VsiRNA10005	TraesCS5A01G046000.1	4	K02350|1|4e-15|83.2|mdm:103451319|DNA polymerase zeta [EC:2.7.7.7];K03364|2|2e-13|77.4|mdm:103439048|cell division cycle 20-like protein 1, cofactor of APC complex;K09285|3|4e-07|56.6|sind:105155867|AP2-like factor, ANT lineage	-	-	-	gi|567208040|ref|XP_006409464.1|/4.27217e-25/hypothetical protein EUTSA_v10023107mg, partial [Eutrema salsugineum]
VsiRNA10005	TraesCS5B01G343900.1	3.5	K09494|1|3e-20|97.4|ats:F775_30175|T-complex protein 1 subunit beta;K14488|2|6e-06|50.1|mus:103992337|SAUR family protein	GO:0043231//intracellular membrane-bounded organelle	GO:0005515//protein binding	GO:0009755//hormone-mediated signaling pathway	gi|475559462|gb|EMT13343.1|/8.86269e-44/Disease resistance protein RPP13 [Aegilops tauschii]
VsiRNA10005	TraesCS5D01G087000.1	3	-	-	GO:0016741	GO:0000154//rRNA modification	gi|475556568|gb|EMT12670.1|/4.56644e-72/Putative RNA methyltransferase [Aegilops tauschii]
VsiRNA10005	TraesCS6B01G230100.1	4	-	-	-	-	gi|474315721|gb|EMS62085.1|/3.44471e-19/hypothetical protein TRIUR3_13392 [Triticum urartu]
VsiRNA10005	TraesCS6B01G230100.2	4	-	-	-	-	gi|474315721|gb|EMS62085.1|/4.6014e-17/hypothetical protein TRIUR3_13392 [Triticum urartu]
VsiRNA10005	TraesCS6B01G387900.1	4	-	-	-	-	gi|475510962|gb|EMT05343.1|/0/hypothetical protein F775_01493 [Aegilops tauschii]
VsiRNA10005	TraesCS7B01G358900.1	3.5	-	-	-	-	gi|721613721|ref|XP_010227139.1|/0/PREDICTED: mechanosensitive ion channel protein 2, chloroplastic-like isoform X1 [Brachypodium distachyon]
VsiRNA10005	TraesCS7B01G490100.1	3.5	K15078|1|4e-16|85.9|cit:107174218|structure-specific endonuclease subunit SLX1 [EC:3.6.1.-];K19613|2|7e-16|85.1|sot:102597877|leucine-rich repeat protein SHOC2	-	-	-	gi|473949945|gb|EMS50671.1|/2.83676e-105/Putative disease resistance protein RGA4 [Triticum urartu]
VsiRNA10005	TraesCS7D01G420400.1	4	K10635|1|6e-34|146|pda:103706500|E3 ubiquitin-protein ligase Arkadia [EC:2.3.2.27]	-	-	-	gi|475608716|gb|EMT27131.1|/0/E3 ubiquitin-protein ligase RLIM [Aegilops tauschii]
VsiRNA10013	TraesCS3A01G349900.1	4	K17871|1|0.0|869|bdi:100823664|NADH:ubiquinone reductase (non-electrogenic) [EC:1.6.5.9]	GO:0005743//mitochondrial inner membrane	GO:0003824//catalytic activity;GO:0000166//nucleotide binding	GO:0044710	gi|326494886|dbj|BAJ85538.1|/0/predicted protein [Hordeum vulgare subsp. vulgare]
VsiRNA10013	TraesCS3A01G434900.1	4	K09260|1|2e-44|179|zma:100272251|MADS-box transcription enhancer factor 2A	GO:0043231//intracellular membrane-bounded organelle	GO:0005488//binding;GO:0001071//nucleic acid binding transcription factor activity	GO:0006351//transcription, DNA-dependent	gi|95982258|gb|ABF57950.1|/4.63781e-61/MADS-box transcription factor TaAGL33 [Triticum aestivum]
VsiRNA10013	TraesCS3D01G427900.1	4	K09260|1|9e-55|213|zma:100272251|MADS-box transcription enhancer factor 2A;K09264|4|4e-24|111|pda:103721705|MADS-box transcription factor, plant	GO:0043231//intracellular membrane-bounded organelle	GO:0003676//nucleic acid binding;GO:0001071//nucleic acid binding transcription factor activity;GO:0005515//protein binding	GO:0006351//transcription, DNA-dependent	gi|95982258|gb|ABF57950.1|/6.23918e-74/MADS-box transcription factor TaAGL33 [Triticum aestivum]
VsiRNA10013	TraesCS5A01G126100.1	4	K17338|1|4e-90|331|bdi:100839958|receptor expression-enhancing protein 1/2/3/4	GO:0043231//intracellular membrane-bounded organelle	-	-	gi|721683735|ref|XP_010238695.1|/7.1862e-91/PREDICTED: putative HVA22-like protein g isoform X2 [Brachypodium distachyon]
VsiRNA10013	TraesCS6A01G309300.1	3	K14611|1|0.0|971|zma:100282103|solute carrier family 23 (nucleobase transporter), member 1/2	GO:0016020//membrane;GO:0030312//external encapsulating structure;GO:0043231//intracellular membrane-bounded organelle	-	GO:0051234//establishment of localization;GO:0044763	gi|474300769|gb|EMS61607.1|/0/Nucleobase-ascorbate transporter 6 [Triticum urartu]
VsiRNA10014	TraesCS5B01G022400.1	4	K20642|1|9e-08|57.4|bvg:104900475|Rho GTPase-activating protein 22/24/25	-	-	-	gi|326493236|dbj|BAJ85079.1|/1.11744e-36/predicted protein [Hordeum vulgare subsp. vulgare]
VsiRNA10015	TraesCS2A01G343800.1	3.5	K01785|1|0.0|659|ats:F775_32189|aldose 1-epimerase [EC:5.1.3.3]	GO:0043231//intracellular membrane-bounded organelle	GO:0003824//catalytic activity;GO:0005488//binding	GO:0005996//monosaccharide metabolic process	gi|473927052|gb|EMS49868.1|/0/Aldose 1-epimerase [Triticum urartu]
VsiRNA10015	TraesCS2A01G526700.1	4	-	GO:0043231//intracellular membrane-bounded organelle	-	-	gi|475585412|gb|EMT20049.1|/0/hypothetical protein F775_07802 [Aegilops tauschii]
VsiRNA10015	TraesCS3B01G102400.1	4	K20168|1|2e-47|191|egr:104450216|TBC1 domain family member 15	GO:0044464//cell part	-	-	gi|669027803|emb|CDM81372.1|/0/unnamed protein product [Triticum aestivum]
VsiRNA10015	TraesCS4B01G041300.1	4	K04730|1|0.0|839|ats:F775_23583|interleukin-1 receptor-associated kinase 1 [EC:2.7.11.1];K04733|5|2e-130|468|ats:F775_23137|interleukin-1 receptor-associated kinase 4 [EC:2.7.11.1]	-	GO:0036094//small molecule binding;GO:0004672//protein kinase activity;GO:1901363;GO:0097159//organic cyclic compound binding	GO:0044237//cellular metabolic process	gi|326523373|dbj|BAJ88727.1|/0/predicted protein [Hordeum vulgare subsp. vulgare]
VsiRNA10015	TraesCS5A01G072000.1	4	K06627|1|2e-140|499|bdi:100834254|cyclin A	GO:0043231//intracellular membrane-bounded organelle	GO:0019900//kinase binding	GO:0051726//regulation of cell cycle	gi|326487706|dbj|BAK05525.1|/5.0523e-172/predicted protein [Hordeum vulgare subsp. vulgare]
VsiRNA10015	TraesCS5B01G078200.1	4	K06627|1|4e-146|518|bdi:100834254|cyclin A	GO:0043231//intracellular membrane-bounded organelle	-	GO:0051726//regulation of cell cycle	gi|326487706|dbj|BAK05525.1|/3.6272e-178/predicted protein [Hordeum vulgare subsp. vulgare]
VsiRNA10019	TraesCS1D01G112100.1	4	-	-	-	-	gi|474420227|gb|EMS67492.1|/1.05039e-36/hypothetical protein TRIUR3_24972 [Triticum urartu]
VsiRNA10019	TraesCS2A01G056300.1	2.5	K13691|1|3e-90|332|ats:F775_20783|pathogen-inducible salicylic acid glucosyltransferase [EC:2.4.1.-]	-	GO:0016757//transferase activity, transferring glycosyl groups	-	gi|474370236|gb|EMS63799.1|/3.35535e-131/UDP-glycosyltransferase 74E1 [Triticum urartu]
VsiRNA10019	TraesCS2A01G287800.1	2.5	-	-	GO:0046983//protein dimerization activity	GO:0006351//transcription, DNA-dependent	gi|473996741|gb|EMS52092.1|/5.30835e-30/Centromere protein S [Triticum urartu]
VsiRNA10019	TraesCS2A01G287800.2	2.5	K11511|1|1e-44|178|ats:F775_06596|centromere protein S	-	GO:0046983//protein dimerization activity	GO:0006351//transcription, DNA-dependent	gi|473996741|gb|EMS52092.1|/8.06401e-45/Centromere protein S [Triticum urartu]
VsiRNA10019	TraesCS3A01G017800.1	4	K04733|1|3e-35|150|ats:F775_20720|interleukin-1 receptor-associated kinase 4 [EC:2.7.11.1]	-	-	-	gi|669027115|emb|CDM80341.1|/0/unnamed protein product [Triticum aestivum]
VsiRNA10019	TraesCS3A01G201500.1	3	K17964|1|7e-52|206|brp:103845025|leucine-rich PPR motif-containing protein, mitochondrial	-	-	-	gi|669028919|emb|CDM82899.1|/0/unnamed protein product [Triticum aestivum]
VsiRNA10019	TraesCS3A01G278500.1	4	K05954|1|0.0|698|bdi:100845294|protein farnesyltransferase subunit beta [EC:2.5.1.58]	GO:0043231//intracellular membrane-bounded organelle;GO:0043234//protein complex	GO:0008318//protein prenyltransferase activity	GO:0018342//protein prenylation;GO:0009933//meristem structural organization;GO:0009738//abscisic acid mediated signaling pathway;GO:0008283//cell proliferation;GO:0006950//response to stress	gi|669029731|emb|CDM84031.1|/0/unnamed protein product [Triticum aestivum]
VsiRNA10019	TraesCS3B01G240900.1	4	-	GO:0016020//membrane	-	-	gi|669029021|emb|CDM83054.1|/0/unnamed protein product [Triticum aestivum]
VsiRNA10019	TraesCS3B01G562500.1	3	K03327|1|0.0|738|ats:F775_17467|multidrug resistance protein, MATE family	GO:0016020//membrane	GO:0015291//secondary active transmembrane transporter activity	GO:0009628//response to abiotic stimulus;GO:0015893//drug transport;GO:0044763	gi|669031612|emb|CDM86677.1|/0/unnamed protein product [Triticum aestivum]
VsiRNA10019	TraesCS3D01G520000.1	3	-	-	-	-	gi|475507374|gb|EMT04938.1|/0/hypothetical protein F775_09891 [Aegilops tauschii]
VsiRNA10019	TraesCS4D01G258300.1	3	K18726|1|7e-14|79.7|ats:F775_00825|FAS-associated factor 2;K08669|2|2e-11|71.6|eus:EUTSA_v10004245mg|HtrA serine peptidase 2 [EC:3.4.21.108]	-	-	-	gi|475554112|gb|EMT12160.1|/0/Putative protease Do-like protein 14 [Aegilops tauschii]
VsiRNA10019	TraesCS5A01G065500.1	2.5	K13691|1|2e-148|526|ats:F775_20783|pathogen-inducible salicylic acid glucosyltransferase [EC:2.4.1.-]	-	GO:0016757//transferase activity, transferring glycosyl groups	-	gi|326493586|dbj|BAJ85254.1|/0/predicted protein [Hordeum vulgare subsp. vulgare]
VsiRNA10019	TraesCS5A01G134200.1	4	-	GO:0043231//intracellular membrane-bounded organelle	-	-	gi|326502898|dbj|BAJ99077.1|/0/predicted protein [Hordeum vulgare subsp. vulgare]
VsiRNA10019	TraesCS5A01G307700.1	3	K07437|1|0.0|685|ats:F775_17320|cytochrome P450 family 26 subfamily A	GO:0043231//intracellular membrane-bounded organelle	GO:0046906//tetrapyrrole binding;GO:0046914//transition metal ion binding;GO:0016491//oxidoreductase activity	GO:0044710	gi|960487809|ref|XP_010237177.2|/0/PREDICTED: cytochrome P450 87A3-like [Brachypodium distachyon]
VsiRNA10019	TraesCS5A01G442500.1	4	K03253|1|0.0|1351|bdi:100822093|translation initiation factor 3 subunit B	GO:0043231//intracellular membrane-bounded organelle;GO:0044444//cytoplasmic part	GO:0008135//translation factor activity, nucleic acid binding;GO:0036094//small molecule binding	GO:0006412//translation	gi|474065963|gb|EMS54123.1|/0/Eukaryotic translation initiation factor 3 subunit B [Triticum urartu]
VsiRNA10019	TraesCS5A01G446800.1	2.5	K14003|1|8e-170|597|bdi:100830872|prolactin regulatory element-binding protein	GO:0043231//intracellular membrane-bounded organelle;GO:0016020//membrane	-	GO:0015698//inorganic anion transport;GO:0016482//cytoplasmic transport;GO:0009267//cellular response to starvation	gi|357115024|ref|XP_003559293.1|/3.9523e-169/PREDICTED: SEC12-like protein 1 [Brachypodium distachyon]
VsiRNA10019	TraesCS5B01G042300.1	3	K10523|1|2e-149|529|ats:F775_15966|speckle-type POZ protein	-	-	-	gi|475498827|gb|EMT04104.1|/1.21121e-148/Speckle-type POZ protein-like protein [Aegilops tauschii]
VsiRNA10019	TraesCS5B01G121200.1	3.5	-	-	-	-	gi|326519887|dbj|BAK03868.1|/2.49276e-30/predicted protein [Hordeum vulgare subsp. vulgare]
VsiRNA10019	TraesCS6A01G147900.1	4	-	-	GO:0004721//phosphoprotein phosphatase activity;GO:0043169//cation binding	GO:0006464//cellular protein modification process	gi|326501550|dbj|BAK02564.1|/0/predicted protein [Hordeum vulgare subsp. vulgare]
VsiRNA10019	TraesCS6A01G147900.5	4	K17499|1|3e-167|588|ats:F775_32729|protein phosphatase 1G [EC:3.1.3.16]	-	GO:0004721//phosphoprotein phosphatase activity;GO:0043169//cation binding	GO:0006464//cellular protein modification process	gi|326501550|dbj|BAK02564.1|/8.65922e-174/predicted protein [Hordeum vulgare subsp. vulgare]
VsiRNA10019	TraesCS6A01G170400.1	4	K11583|1|0.0|972|bdi:100829304|serine/threonine-protein phosphatase 2A regulatory subunit B''	GO:0043231//intracellular membrane-bounded organelle	GO:0046872//metal ion binding	-	gi|326500670|dbj|BAJ95001.1|/0/predicted protein [Hordeum vulgare subsp. vulgare]
VsiRNA10019	TraesCS6B01G200300.1	3	-	-	GO:0016769//transferase activity, transferring nitrogenous groups	-	gi|944086249|gb|KQK21601.1|/0/hypothetical protein BRADI_1g61860 [Brachypodium distachyon]
VsiRNA10019	TraesCS6B01G396900.1	3.5	K11267|1|2e-25|119|sbi:SORBI_10g010540|sister chromatid cohesion protein PDS5	-	-	-	gi|326523805|dbj|BAJ93073.1|/0/predicted protein, partial [Hordeum vulgare subsp. vulgare]
VsiRNA10019	TraesCS6D01G079100.1	3	K17964|1|0.0|718|ats:F775_25862|leucine-rich PPR motif-containing protein, mitochondrial;K17710|3|4e-15|84.0|smo:SELMODRAFT_63559|pentatricopeptide repeat domain-containing protein 1	GO:0043231//intracellular membrane-bounded organelle	-	-	gi|326507912|dbj|BAJ86699.1|/0/predicted protein [Hordeum vulgare subsp. vulgare]
VsiRNA10019	TraesCS7B01G060800.1	4	K12818|1|0.0|1280|ats:F775_13049|ATP-dependent RNA helicase DHX8/PRP22 [EC:3.6.4.13]	GO:0043231//intracellular membrane-bounded organelle	GO:0042623//ATPase activity, coupled;GO:0032550	-	gi|474124232|gb|EMS56143.1|/0/ATP-dependent RNA helicase DHX8 [Triticum urartu]
VsiRNA10019	TraesCS7B01G330000.1	2.5	-	-	-	-	gi|357117487|ref|XP_003560499.1|/6.40389e-163/PREDICTED: uncharacterized protein At2g39910 [Brachypodium distachyon]
VsiRNA10019	TraesCS7D01G145500.1	4	K13783|1|3e-166|585|ats:F775_11139|MFS transporter, OPA family, solute carrier family 37 (glycerol-3-phosphate transporter), member 1/2	GO:0043231//intracellular membrane-bounded organelle	-	-	gi|326499778|dbj|BAJ90724.1|/4.85772e-168/predicted protein [Hordeum vulgare subsp. vulgare]
VsiRNA10019	TraesCS7D01G281800.1	2.5	K13201|1|4e-16|85.9|dosa:Os08t0520300-01|nucleolysin TIA-1/TIAR	-	GO:0036094//small molecule binding;GO:0097159//organic cyclic compound binding	-	gi|326496421|dbj|BAJ94672.1|/4.61574e-85/predicted protein [Hordeum vulgare subsp. vulgare]
VsiRNA10019	TraesCSU01G064600.1	3	K15078|1|6e-76|287|cit:107174218|structure-specific endonuclease subunit SLX1 [EC:3.6.1.-]	GO:0043231//intracellular membrane-bounded organelle	-	-	gi|475617021|gb|EMT29962.1|/0/hypothetical protein F775_52265 [Aegilops tauschii]
VsiRNA10029	TraesCS4A01G488100.1	4	-	-	-	-	gi|474274156|gb|EMS60999.1|/0/Coatomer subunit beta'-1 [Triticum urartu]
VsiRNA10029	TraesCS4A01G488100.2	4	K17302|1|1e-69|264|ats:F775_24233|coatomer subunit beta'	-	-	-	gi|474274156|gb|EMS60999.1|/4.41657e-126/Coatomer subunit beta'-1 [Triticum urartu]
VsiRNA977	TraesCS2B01G351000.1	3.5	K09422|1|8e-156|550|osa:9272494|myb proto-oncogene protein, plant	-	GO:0003676//nucleic acid binding	-	gi|125548666|gb|EAY94488.1|/4.6129e-156/hypothetical protein OsI_16260 [Oryza sativa Indica Group]
VsiRNA977	TraesCS2D01G331700.1	3.5	K09422|1|7e-151|534|osa:9272494|myb proto-oncogene protein, plant	-	GO:0005488//binding	-	gi|125548666|gb|EAY94488.1|/4.46796e-151/hypothetical protein OsI_16260 [Oryza sativa Indica Group]
VsiRNA977	TraesCS2D01G448200.1	4	-	-	-	-	gi|475581569|gb|EMT18872.1|/0/hypothetical protein F775_11964 [Aegilops tauschii]
VsiRNA977	TraesCS4A01G037700.1	3.5	K11599|1|7e-37|153|ats:F775_27496|proteasome maturation protein	GO:0043234//protein complex	-	-	gi|475566832|gb|EMT15120.1|/3.11666e-36/hypothetical protein F775_27496 [Aegilops tauschii]
VsiRNA977	TraesCSU01G103000.1	4	K02882|1|7e-31|136|aip:107606484|large subunit ribosomal protein L18Ae;K01381|3|3e-19|97.8|smo:SELMODRAFT_13348|saccharopepsin [EC:3.4.23.25];K00924|4|6e-17|90.1|brp:103851467|	-	GO:0016787//hydrolase activity	-	gi|326500408|dbj|BAK06293.1|/0/predicted protein [Hordeum vulgare subsp. vulgare]
VsiRNA10030	TraesCS1B01G066900.1	4	K15382|1|5e-131|468|ats:F775_27354|solute carrier family 50 (sugar transporter)	GO:0043231//intracellular membrane-bounded organelle;GO:0016021//integral to membrane	GO:0015144//carbohydrate transmembrane transporter activity	GO:0009751//response to salicylic acid stimulus;GO:0044765;GO:0006970//response to osmotic stress;GO:0009737//response to abscisic acid stimulus;GO:0010260//organ senescence	gi|475593462|gb|EMT22394.1|/2.43943e-130/Protein RUPTURED POLLEN GRAIN 1 [Aegilops tauschii]
VsiRNA10030	TraesCS2D01G394500.1	3.5	K03424|1|1e-137|489|sita:101754149|TatD DNase family protein [EC:3.1.21.-]	-	GO:0004520//endodeoxyribonuclease activity	-	gi|326515994|dbj|BAJ88020.1|/9.05926e-142/predicted protein [Hordeum vulgare subsp. vulgare]
VsiRNA10030	TraesCS3D01G495100.1	3.5	-	GO:0043231//intracellular membrane-bounded organelle;GO:0044444//cytoplasmic part	GO:0016810//hydrolase activity, acting on carbon-nitrogen (but not peptide) bonds	GO:0006536//glutamate metabolic process	gi|669029897|emb|CDM84252.1|/0/unnamed protein product [Triticum aestivum]
VsiRNA10030	TraesCS3D01G495100.2	3.5	K01880|1|3e-22|107|gsl:Gasu_19070|glycyl-tRNA synthetase [EC:6.1.1.14]	GO:0043231//intracellular membrane-bounded organelle;GO:0044444//cytoplasmic part	GO:0016810//hydrolase activity, acting on carbon-nitrogen (but not peptide) bonds	GO:0006536//glutamate metabolic process	gi|475577657|gb|EMT17877.1|/0/Putative amidohydrolase ytcJ [Aegilops tauschii]
VsiRNA10030	TraesCS4A01G126800.1	4	-	GO:0043231//intracellular membrane-bounded organelle	GO:0004672//protein kinase activity;GO:0032550	GO:0006796//phosphate-containing compound metabolic process;GO:0006464//cellular protein modification process;GO:0007154//cell communication	gi|764399204|gb|AJR22387.1|/0/CBL-interacting protein kinase 31 [Triticum aestivum]
VsiRNA10030	TraesCS5A01G040600.1	3.5	-	-	-	-	gi|475599964|gb|EMT24382.1|/4.83693e-155/hypothetical protein F775_02398 [Aegilops tauschii]
VsiRNA10030	TraesCS5A01G040600.2	3.5	-	-	-	-	gi|475599964|gb|EMT24382.1|/8.82298e-125/hypothetical protein F775_02398 [Aegilops tauschii]
VsiRNA10030	TraesCS5A01G474300.1	4	K01254|1|0.0|1085|bdi:100828470|leukotriene-A4 hydrolase [EC:3.3.2.6]	-	GO:0046914//transition metal ion binding;GO:0070011//peptidase activity, acting on L-amino acid peptides	GO:0019538//protein metabolic process;GO:0006636//unsaturated fatty acid biosynthetic process	gi|326492261|dbj|BAK01914.1|/0/predicted protein [Hordeum vulgare subsp. vulgare]
VsiRNA10030	TraesCS5B01G041800.1	3.5	-	-	-	-	gi|475599964|gb|EMT24382.1|/1.2438e-110/hypothetical protein F775_02398 [Aegilops tauschii]
VsiRNA10030	TraesCS5B01G041800.2	3.5	-	-	-	-	gi|475599964|gb|EMT24382.1|/1.15718e-110/hypothetical protein F775_02398 [Aegilops tauschii]
VsiRNA10030	TraesCS5D01G047700.1	3.5	-	-	-	-	gi|475599964|gb|EMT24382.1|/7.55279e-124/hypothetical protein F775_02398 [Aegilops tauschii]
VsiRNA10030	TraesCS5D01G047700.2	3.5	-	-	-	-	gi|475599964|gb|EMT24382.1|/7.49002e-124/hypothetical protein F775_02398 [Aegilops tauschii]
VsiRNA10030	TraesCS6A01G359200.1	3.5	K14491|1|0.0|1196|ats:F775_26936|two-component response regulator ARR-B family	-	GO:0005488//binding	GO:0007165//signal transduction	gi|474189196|gb|EMS58073.1|/0/Two-component response regulator ARR12 [Triticum urartu]
VsiRNA10030	TraesCS7D01G357200.1	3	-	-	-	-	gi|326510079|dbj|BAJ87256.1|/2.99407e-90/predicted protein [Hordeum vulgare subsp. vulgare]
VsiRNA10030	TraesCS7D01G357200.2	3	-	GO:0043231//intracellular membrane-bounded organelle	-	-	gi|326510079|dbj|BAJ87256.1|/6.25709e-117/predicted protein [Hordeum vulgare subsp. vulgare]
VsiRNA10030	TraesCS7D01G357200.3	3	-	GO:0043231//intracellular membrane-bounded organelle	-	-	gi|326510079|dbj|BAJ87256.1|/3.08433e-122/predicted protein [Hordeum vulgare subsp. vulgare]
VsiRNA10030	TraesCS7D01G357200.4	3	K07897|1|5e-59|228|nnu:104599986|Ras-related protein Rab-7A	GO:0043231//intracellular membrane-bounded organelle	-	-	gi|326510079|dbj|BAJ87256.1|/3.35183e-121/predicted protein [Hordeum vulgare subsp. vulgare]
VsiRNA10034	TraesCS1A01G111100.1	4	-	-	GO:0097159//organic cyclic compound binding;GO:0016874//ligase activity;GO:1901363	GO:0006412//translation	gi|573950697|ref|XP_006657639.1|/1.40423e-123/PREDICTED: aspartate--tRNA ligase, cytoplasmic-like [Oryza brachyantha]
VsiRNA10034	TraesCS2A01G466000.1	4	-	-	-	-	gi|475619458|gb|EMT30780.1|/8.47582e-115/hypothetical protein F775_43307 [Aegilops tauschii]
VsiRNA10034	TraesCS2D01G337900.1	3.5	K10683|1|6e-124|446|cic:CICLE_v10014038mg|BRCA1-associated RING domain protein 1;K11000|5|2e-122|441|bvg:104900835|callose synthase [EC:2.4.1.-]	-	-	-	gi|475608691|gb|EMT27117.1|/0/hypothetical protein F775_08942 [Aegilops tauschii]
VsiRNA10034	TraesCS3D01G512600.1	4	-	-	-	-	gi|475512531|gb|EMT05498.1|/0/hypothetical protein F775_05884 [Aegilops tauschii]
VsiRNA10034	TraesCS4D01G068900.1	4	K03327|1|0.0|775|bdi:100822819|multidrug resistance protein, MATE family	GO:0043231//intracellular membrane-bounded organelle;GO:0016020//membrane	GO:0015291//secondary active transmembrane transporter activity	GO:0015893//drug transport;GO:0044763;GO:0051707//response to other organism	gi|326533136|dbj|BAJ93540.1|/0/predicted protein, partial [Hordeum vulgare subsp. vulgare]
VsiRNA10034	TraesCS5A01G211100.1	3.5	-	-	-	-	gi|326487442|dbj|BAJ89705.1|/0/predicted protein [Hordeum vulgare subsp. vulgare]
VsiRNA10034	TraesCS6D01G243600.1	4	-	-	-	-	gi|357137080|ref|XP_003570129.1|/1.19868e-89/PREDICTED: serine/arginine repetitive matrix protein 1 [Brachypodium distachyon]
VsiRNA10036	TraesCS1A01G058500.1	4	K10869|1|1e-145|517|bdi:100846195|RAD51-like protein 1	-	GO:0036094//small molecule binding;GO:1901363;GO:0017111//nucleoside-triphosphatase activity;GO:0097159//organic cyclic compound binding	-	gi|357130009|ref|XP_003566651.1|/5.08917e-145/PREDICTED: DNA repair protein RAD51 homolog 2 isoform X1 [Brachypodium distachyon]
VsiRNA10036	TraesCS1A01G341700.1	4	K11793|1|0.0|711|ats:F775_27519|cereblon	-	-	-	gi|326526789|dbj|BAK00783.1|/0/predicted protein [Hordeum vulgare subsp. vulgare]
VsiRNA10036	TraesCS1B01G375700.1	4	K10523|1|2e-108|393|dosa:Os10t0429300-00|speckle-type POZ protein	-	-	-	gi|31432221|gb|AAP53883.1|/1.10836e-107/BTB/POZ domain containing protein [Oryza sativa Japonica Group]
VsiRNA10036	TraesCS1D01G059600.1	4	-	-	GO:0036094//small molecule binding;GO:1901363;GO:0017111//nucleoside-triphosphatase activity;GO:0097159//organic cyclic compound binding	-	gi|473986034|gb|EMS51697.1|/7.63427e-138/DNA repair protein RAD51-like protein 2 [Triticum urartu]
VsiRNA10036	TraesCS1D01G059600.2	4	K10869|1|1e-146|520|bdi:100846195|RAD51-like protein 1	-	GO:0036094//small molecule binding;GO:1901363;GO:0017111//nucleoside-triphosphatase activity;GO:0097159//organic cyclic compound binding	-	gi|357130009|ref|XP_003566651.1|/6.1401e-146/PREDICTED: DNA repair protein RAD51 homolog 2 isoform X1 [Brachypodium distachyon]
VsiRNA10036	TraesCS2A01G168800.1	4	K03017|1|5e-55|213|dosa:Os07t0615800-00|DNA-directed RNA polymerase II subunit RPB9	GO:0016591//DNA-directed RNA polymerase II, holoenzyme	GO:0003676//nucleic acid binding;GO:0046914//transition metal ion binding;GO:0034062//RNA polymerase activity	GO:0010467//gene expression	gi|326496861|dbj|BAJ98457.1|/1.22313e-61/predicted protein, partial [Hordeum vulgare subsp. vulgare]
VsiRNA10036	TraesCS2A01G194900.1	4	K11426|1|7e-82|305|crb:CARUB_v10003657mg|SET and MYND domain-containing protein	-	-	-	gi|326495850|dbj|BAJ90547.1|/0/predicted protein [Hordeum vulgare subsp. vulgare]
VsiRNA10036	TraesCS2B01G242900.1	4	-	-	-	-	gi|944052608|gb|KQJ88246.1|/1.67891e-58/hypothetical protein BRADI_4g16590 [Brachypodium distachyon]
VsiRNA10036	TraesCS2D01G438100.1	4	-	-	-	-	gi|475609003|gb|EMT27228.1|/9.28977e-57/hypothetical protein F775_29006 [Aegilops tauschii]
VsiRNA10036	TraesCS2D01G535600.2	4	K04733|1|0.0|785|ats:F775_09387|interleukin-1 receptor-associated kinase 4 [EC:2.7.11.1]	GO:0043231//intracellular membrane-bounded organelle	GO:0004672//protein kinase activity;GO:0097159//organic cyclic compound binding;GO:1901363;GO:0036094//small molecule binding	GO:0006796//phosphate-containing compound metabolic process	gi|474202252|gb|EMS58564.1|/0/Receptor-like serine/threonine-protein kinase SD1-8 [Triticum urartu]
VsiRNA10036	TraesCS3A01G054500.1	3	-	-	-	-	gi|669028809|emb|CDM82739.1|/6.16936e-60/unnamed protein product [Triticum aestivum]
VsiRNA10036	TraesCS3B01G022500.1	3	-	-	-	-	gi|300681538|emb|CBH32635.1|/0/conserved hypothetical protein, Hv-pg1 homolog,putative, expressed [Triticum aestivum]
VsiRNA10036	TraesCS3B01G220500.1	4	K18417|1|0.0|879|ats:F775_29944|ERI1 exoribonuclease 2 [EC:3.1.-.-]	GO:0044464//cell part	GO:0046914//transition metal ion binding;GO:0097159//organic cyclic compound binding;GO:0004518//nuclease activity	-	gi|669028933|emb|CDM82920.1|/0/unnamed protein product [Triticum aestivum]
VsiRNA10036	TraesCS3B01G302100.1	3.5	K14846|1|2e-39|165|bdi:100833727|ribosome production factor 1	-	-	-	gi|669029652|emb|CDM83931.1|/0/unnamed protein product [Triticum aestivum]
VsiRNA10036	TraesCS3D01G175300.1	2	-	-	-	-	gi|1346809|sp|P16273.2|PRPX_HORVU/2.63173e-106/RecName: Full=Pathogen-related protein
VsiRNA10036	TraesCS3D01G194900.1	4	-	GO:0044464//cell part	GO:0046914//transition metal ion binding;GO:0097159//organic cyclic compound binding;GO:0004518//nuclease activity	-	gi|475548065|gb|EMT10995.1|/0/Exonuclease domain-containing protein 1 [Aegilops tauschii]
VsiRNA10036	TraesCS3D01G423800.1	3	K20783|1|1e-11|71.6|fve:101307940|arabinosyltransferase [EC:2.4.2.-]	-	-	-	gi|475615342|gb|EMT29408.1|/0/hypothetical protein F775_18581 [Aegilops tauschii]
VsiRNA10036	TraesCS4A01G370500.1	3.5	K05681|1|8e-68|259|cme:CYME_CMS467C|ATP-binding cassette, subfamily G (WHITE), member 2	-	GO:0017111//nucleoside-triphosphatase activity;GO:0032550	GO:0009154//purine ribonucleotide catabolic process	gi|326508764|dbj|BAJ95904.1|/0/predicted protein [Hordeum vulgare subsp. vulgare]
VsiRNA10036	TraesCS4A01G490500.1	4	K13457|1|5e-40|167|ats:F775_33181|disease resistance protein RPM1	-	-	-	gi|473895842|gb|EMS48985.1|/0/Leucine-rich repeat-containing protein 1 [Triticum urartu]
VsiRNA10036	TraesCS5A01G091700.1	3	K07119|1|1e-135|483|dosa:Os12t0226700-01|uncharacterized protein	-	GO:0046914//transition metal ion binding;GO:0036094//small molecule binding;GO:0003824//catalytic activity	GO:0044710	gi|944056186|gb|KQJ91824.1|/6.90624e-149/hypothetical protein BRADI_4g39987 [Brachypodium distachyon]
VsiRNA10036	TraesCS5A01G385500.1	4	-	GO:0043231//intracellular membrane-bounded organelle	GO:0003676//nucleic acid binding	-	gi|473786241|gb|EMS46185.1|/7.0927e-151/hypothetical protein TRIUR3_05232 [Triticum urartu]
VsiRNA10036	TraesCS5A01G385500.2	4	-	GO:0043231//intracellular membrane-bounded organelle	GO:0003676//nucleic acid binding	-	gi|473786241|gb|EMS46185.1|/9.96089e-153/hypothetical protein TRIUR3_05232 [Triticum urartu]
VsiRNA10036	TraesCS5A01G441400.1	4	K01181|1|2e-91|337|dosa:Os05t0319900-00|endo-1,4-beta-xylanase [EC:3.2.1.8]	-	GO:0016798//hydrolase activity, acting on glycosyl bonds	GO:0044238//primary metabolic process	gi|473870203|gb|EMS47749.1|/0/Endo-1,4-beta-xylanase C [Triticum urartu]
VsiRNA10036	TraesCS5A01G534000.1	3.5	K00487|1|0.0|920|ats:F775_19565|trans-cinnamate 4-monooxygenase [EC:1.14.13.11]	GO:0043231//intracellular membrane-bounded organelle	GO:0046906//tetrapyrrole binding;GO:0046914//transition metal ion binding;GO:0016709//oxidoreductase activity, acting on paired donors, with incorporation or reduction of molecular oxygen, NAD(P)H as one donor, and incorporation of one atom of oxygen	GO:0044710	gi|326505226|dbj|BAK03000.1|/0/predicted protein [Hordeum vulgare subsp. vulgare]
VsiRNA10036	TraesCS5B01G390500.1	4	-	GO:0043231//intracellular membrane-bounded organelle	GO:0003676//nucleic acid binding	-	gi|473786241|gb|EMS46185.1|/3.89189e-149/hypothetical protein TRIUR3_05232 [Triticum urartu]
VsiRNA10036	TraesCS5B01G390500.2	4	-	GO:0043231//intracellular membrane-bounded organelle	GO:0003676//nucleic acid binding	-	gi|473786241|gb|EMS46185.1|/5.46572e-151/hypothetical protein TRIUR3_05232 [Triticum urartu]
VsiRNA10036	TraesCS5B01G535400.1	3.5	K04733|1|3e-129|464|ats:F775_14278|interleukin-1 receptor-associated kinase 4 [EC:2.7.11.1];K15078|2|7e-105|384|sot:102597618|structure-specific endonuclease subunit SLX1 [EC:3.6.1.-]	-	-	-	gi|474410390|gb|EMS66792.1|/0/Putative disease resistance protein RGA4 [Triticum urartu]
VsiRNA10036	TraesCS6A01G004900.1	4	-	-	-	-	gi|474012430|gb|EMS52596.1|/0/hypothetical protein TRIUR3_04500 [Triticum urartu]
VsiRNA10036	TraesCS6A01G077500.1	3.5	-	GO:0043231//intracellular membrane-bounded organelle	-	-	gi|475626724|gb|EMT33452.1|/1.85817e-86/hypothetical protein F775_30441 [Aegilops tauschii]
VsiRNA10036	TraesCS6B01G132300.1	4	K11498|1|0.0|1703|ats:F775_05345|centromeric protein E	GO:0015630//microtubule cytoskeleton	GO:0032550;GO:0003774//motor activity	GO:0007349//cellularization;GO:0048229//gametophyte development;GO:0000226//microtubule cytoskeleton organization;GO:0006928//cellular component movement;GO:0033206//cytokinesis after meiosis	gi|326512692|dbj|BAK03253.1|/0/predicted protein [Hordeum vulgare subsp. vulgare]
VsiRNA10036	TraesCS6B01G465800.1	4	K13457|1|0.0|1002|ats:F775_33181|disease resistance protein RPM1	-	-	-	gi|475535735|gb|EMT08787.1|/0/Disease resistance protein RPM1 [Aegilops tauschii]
VsiRNA10036	TraesCS7A01G465500.1	3	-	-	-	-	gi|474377094|gb|EMS64268.1|/0/Polyubiquitin [Triticum urartu]
VsiRNA10036	TraesCS7B01G191000.1	3.5	K01411|1|3e-11|72.4|ats:F775_06024|nardilysin [EC:3.4.24.61]	-	-	-	gi|474361090|gb|EMS63308.1|/1.39352e-27/hypothetical protein TRIUR3_31772 [Triticum urartu]
VsiRNA10036	TraesCS7B01G267200.1	4	-	-	-	-	gi|357117803|ref|XP_003560651.1|/6.42469e-65/PREDICTED: uncharacterized protein DDB_G0283697 [Brachypodium distachyon]
VsiRNA10036	TraesCS7B01G366500.1	3	-	-	-	-	gi|383100761|emb|CCG47992.1|/0/pg1, putative, expressed [Triticum aestivum]
VsiRNA10036	TraesCS7D01G504300.1	3.5	-	-	GO:0003723//RNA binding	GO:0016070//RNA metabolic process	gi|475362843|gb|EMT00495.1|/2.94408e-124/Ribonuclease 3-like protein 2 [Aegilops tauschii]
VsiRNA10036	TraesCS7D01G504300.2	3.5	-	-	GO:0003723//RNA binding	GO:0016070//RNA metabolic process	gi|326533632|dbj|BAK05347.1|/2.79252e-143/predicted protein [Hordeum vulgare subsp. vulgare]
VsiRNA10036	TraesCS7D01G504300.3	3.5	K11592|1|1e-43|177|mdm:103439453|endoribonuclease Dicer [EC:3.1.26.-]	-	GO:0003723//RNA binding	GO:0016070//RNA metabolic process	gi|326533632|dbj|BAK05347.1|/2.84025e-143/predicted protein [Hordeum vulgare subsp. vulgare]
VsiRNA10036	TraesCS7D01G526400.1	3.5	K04733|1|8e-133|474|ats:F775_05581|interleukin-1 receptor-associated kinase 4 [EC:2.7.11.1]	-	-	-	gi|475613573|gb|EMT28807.1|/3.88132e-132/Cysteine-rich receptor-like protein kinase 26 [Aegilops tauschii]
VsiRNA10036	TraesCSU01G032500.1	4	K09754|1|0.0|822|bdi:100835531|coumaroylquinate(coumaroylshikimate) 3'-monooxygenase [EC:1.14.13.36]	GO:0031224//intrinsic to membrane	GO:0046906//tetrapyrrole binding;GO:0046914//transition metal ion binding;GO:0016491//oxidoreductase activity	GO:0006595//polyamine metabolic process;GO:0044710	gi|46798530|emb|CAG27365.1|/0/cytochrome P450-like protein, partial [Triticum aestivum]
VsiRNA10036	TraesCSU01G041500.1	3	K13459|1|3e-12|75.9|vvi:100258255|disease resistance protein RPS2	-	-	-	gi|669027005|emb|CDM80163.1|/0/unnamed protein product [Triticum aestivum]
VsiRNA10037	TraesCS5D01G510800.1	4	-	-	-	-	gi|475610187|gb|EMT27655.1|/1.29199e-145/Kelch repeat and BTB domain-containing protein 8 [Aegilops tauschii]
VsiRNA10037	TraesCS7A01G196800.1	4	-	-	-	-	gi|473999062|gb|EMS52140.1|/2.94619e-55/hypothetical protein TRIUR3_15701 [Triticum urartu]
VsiRNA10037	TraesCS7B01G501800.1	4	-	-	-	-	gi|474057064|gb|EMS53840.1|/2.29443e-124/hypothetical protein TRIUR3_06034 [Triticum urartu]
VsiRNA10037	TraesCS7D01G010100.1	4	-	-	-	-	gi|326520960|dbj|BAJ92843.1|/0/predicted protein [Hordeum vulgare subsp. vulgare]
VsiRNA10038	TraesCS1A01G095500.1	3	-	-	GO:0016791//phosphatase activity	-	gi|326491777|dbj|BAJ94366.1|/1.03355e-175/predicted protein [Hordeum vulgare subsp. vulgare]
VsiRNA10038	TraesCS1A01G095500.2	3	K06269|1|2e-132|472|ats:F775_29228|serine/threonine-protein phosphatase PP1 catalytic subunit [EC:3.1.3.16]	-	GO:0016791//phosphatase activity	-	gi|326491777|dbj|BAJ94366.1|/2.5785e-133/predicted protein [Hordeum vulgare subsp. vulgare]
VsiRNA10038	TraesCS1A01G132600.1	3.5	-	-	-	-	gi|357146212|ref|XP_003573913.1|/0/PREDICTED: phospholipid-transporting ATPase 3 isoform X1 [Brachypodium distachyon]
VsiRNA10038	TraesCS1A01G132600.4	3.5	-	-	-	-	gi|944061074|gb|KQJ96664.1|/0/hypothetical protein BRADI_3g26400 [Brachypodium distachyon]
VsiRNA10038	TraesCS1A01G152500.1	2.5	-	-	-	-	gi|721659421|ref|XP_010234810.1|/0/PREDICTED: UDP-glucose:glycoprotein glucosyltransferase isoform X1 [Brachypodium distachyon]
VsiRNA10038	TraesCS1A01G190800.1	3	-	-	GO:0016289//CoA hydrolase activity	GO:0009725//response to hormone stimulus;GO:0006950//response to stress;GO:0006573//valine metabolic process	gi|474002062|gb|EMS52252.1|/0/3-hydroxyisobutyryl-CoA hydrolase 1 [Triticum urartu]
VsiRNA10038	TraesCS1B01G206000.1	3	K05605|1|0.0|701|bdi:100845202|3-hydroxyisobutyryl-CoA hydrolase [EC:3.1.2.4]	-	GO:0016289//CoA hydrolase activity	GO:0009725//response to hormone stimulus;GO:0006950//response to stress;GO:0006573//valine metabolic process	gi|326509105|dbj|BAJ86945.1|/0/predicted protein [Hordeum vulgare subsp. vulgare]
VsiRNA10038	TraesCS1D01G194800.1	3	-	-	GO:0016289//CoA hydrolase activity	GO:0009725//response to hormone stimulus;GO:0006950//response to stress;GO:0006573//valine metabolic process	gi|326509105|dbj|BAJ86945.1|/1.04686e-174/predicted protein [Hordeum vulgare subsp. vulgare]
VsiRNA10038	TraesCS2A01G417100.1	4	K09286|1|7e-90|331|bdi:100844648|EREBP-like factor	-	-	-	gi|326529651|dbj|BAK04772.1|/1.5457e-132/predicted protein [Hordeum vulgare subsp. vulgare]
VsiRNA10038	TraesCS3B01G310400.1	2.5	K15507|1|0.0|723|bdi:100825303|21S rRNA (GM2251-2'-O)-methyltransferase [EC:2.1.1.-]	-	-	GO:0008152//metabolic process	gi|669029709|emb|CDM83997.1|/0/unnamed protein product [Triticum aestivum]
VsiRNA10038	TraesCS4B01G250600.1	3.5	K08818|1|0.0|731|ats:F775_14838|cell division cycle 2-like [EC:2.7.11.22]	-	-	-	gi|475559565|gb|EMT13372.1|/0/Putative cyclin-dependent kinase F-2 [Aegilops tauschii]
VsiRNA10038	TraesCS4D01G098200.1	4	K04733|1|2e-10|68.9|aip:107620336|interleukin-1 receptor-associated kinase 4 [EC:2.7.11.1]	-	-	-	gi|326501756|dbj|BAK02667.1|/0/predicted protein [Hordeum vulgare subsp. vulgare]
VsiRNA10038	TraesCS5D01G412800.1	4	K06236|1|1e-11|71.6|cvr:CHLNCDRAFT_141917|collagen, type I, alpha;K14491|2|2e-09|64.7|cmo:103484043|two-component response regulator ARR-B family	-	-	-	gi|326533568|dbj|BAK05315.1|/1.18318e-128/predicted protein [Hordeum vulgare subsp. vulgare]
VsiRNA10038	TraesCS6A01G087000.1	3.5	-	-	GO:0005515//protein binding	GO:0044267//cellular protein metabolic process;GO:0050896//response to stimulus	gi|473881540|gb|EMS47981.1|/0/DnaJ homolog subfamily B member 4 [Triticum urartu]
VsiRNA10038	TraesCS6D01G003600.1	3.5	-	-	-	-	gi|326534392|dbj|BAJ89546.1|/2.59893e-91/predicted protein [Hordeum vulgare subsp. vulgare]
VsiRNA10038	TraesCS6D01G187400.1	4	K00411|1|1e-126|452|bdi:100835132|ubiquinol-cytochrome c reductase iron-sulfur subunit [EC:1.10.2.2]	GO:0031224//intrinsic to membrane;GO:0005746//mitochondrial respiratory chain	GO:0043169//cation binding;GO:0016491//oxidoreductase activity;GO:0051536//iron-sulfur cluster binding;GO:0015078//hydrogen ion transmembrane transporter activity	GO:0044710;GO:0006091//generation of precursor metabolites and energy	gi|326510969|dbj|BAJ91832.1|/2.81824e-130/predicted protein [Hordeum vulgare subsp. vulgare]
VsiRNA10038	TraesCS6D01G212100.1	4	-	-	-	-	gi|475591246|gb|EMT21697.1|/0/hypothetical protein F775_03157 [Aegilops tauschii]
VsiRNA10038	TraesCS7A01G212100.1	4	-	-	-	-	gi|474139372|gb|EMS56452.1|/1.31043e-113/hypothetical protein TRIUR3_32845 [Triticum urartu]
VsiRNA10038	TraesCS7A01G291000.1	4	-	GO:0043231//intracellular membrane-bounded organelle	-	-	gi|326532840|dbj|BAJ89265.1|/9.96398e-101/predicted protein [Hordeum vulgare subsp. vulgare]
VsiRNA10038	TraesCS7B01G097900.1	3.5	K17492|1|7e-18|94.7|ats:F775_15647|ubinuclein	-	-	-	gi|669028691|emb|CDM82590.1|/0/unnamed protein product [Triticum aestivum]
VsiRNA10038	TraesCS7B01G174800.1	3.5	K13338|1|0.0|1597|bdi:100821633|peroxin-1	GO:0044439	GO:0032550;GO:0016887//ATPase activity	GO:0050896//response to stimulus;GO:0006625//protein targeting to peroxisome;GO:0009062//fatty acid catabolic process	gi|357148857|ref|XP_003574917.1|/0/PREDICTED: peroxisome biogenesis protein 1 [Brachypodium distachyon]
VsiRNA10038	TraesCS7B01G247400.1	4	K15559|1|0.0|1402|ats:F775_07066|regulator of Ty1 transposition protein 103	-	-	-	gi|475596097|gb|EMT23264.1|/0/Putative disease resistance RPP8-like protein 4 [Aegilops tauschii]
VsiRNA10038	TraesCS7D01G072100.1	4	K01358|1|1e-163|576|ats:F775_27971|ATP-dependent Clp protease, protease subunit [EC:3.4.21.92]	GO:0009526//plastid envelope;GO:0009368//endopeptidase Clp complex;GO:0031976;GO:0009570//chloroplast stroma	GO:0004175//endopeptidase activity	GO:0019538//protein metabolic process;GO:0009657//plastid organization	gi|635010729|gb|AHZ63730.1|/2.14335e-169/caseinolytic protease [Triticum aestivum]
VsiRNA10038	TraesCS7D01G290500.1	4	-	GO:0043231//intracellular membrane-bounded organelle	-	-	gi|326532840|dbj|BAJ89265.1|/4.04532e-102/predicted protein [Hordeum vulgare subsp. vulgare]
VsiRNA10038	TraesCS7D01G465500.1	3.5	-	GO:0043231//intracellular membrane-bounded organelle	GO:0016620//oxidoreductase activity, acting on the aldehyde or oxo group of donors, NAD or NADP as acceptor;GO:0046914//transition metal ion binding;GO:0000166//nucleotide binding	GO:0044710;GO:0048364//root development;GO:0019318//hexose metabolic process;GO:0055081//anion homeostasis;GO:0048229//gametophyte development;GO:0003006//developmental process involved in reproduction	gi|475492656|gb|EMT03645.1|/0/Glyceraldehyde-3-phosphate dehydrogenase, cytosolic [Aegilops tauschii]
VsiRNA10039	TraesCS3A01G055800.1	4	K00799|1|5e-87|323|zma:542490|glutathione S-transferase [EC:2.5.1.18]	-	-	-	gi|474253096|gb|EMS60264.1|/0/hypothetical protein TRIUR3_00550 [Triticum urartu]
VsiRNA10039	TraesCS4D01G074200.1	4	-	-	GO:0032550;GO:0042623//ATPase activity, coupled	-	gi|326513322|dbj|BAK06901.1|/0/predicted protein [Hordeum vulgare subsp. vulgare]
VsiRNA10039	TraesCS5B01G078800.1	4	-	GO:0043231//intracellular membrane-bounded organelle	-	-	gi|326514482|dbj|BAJ96228.1|/1.018e-172/predicted protein [Hordeum vulgare subsp. vulgare]
VsiRNA10039	TraesCS6B01G255000.1	4	K11433|1|8e-39|163|zma:100273862|histone-lysine N-methyltransferase SETMAR [EC:2.1.1.43];K11420|2|9e-35|149|pda:103723719|euchromatic histone-lysine N-methyltransferase [EC:2.1.1.43]	-	GO:0016740//transferase activity	-	gi|475488159|gb|EMT03348.1|/0/Histone-lysine N-methyltransferase SUVR2 [Aegilops tauschii]
VsiRNA10039	TraesCS7A01G384300.1	4	-	-	-	-	gi|474236659|gb|EMS59587.1|/2.38409e-57/hypothetical protein TRIUR3_31873 [Triticum urartu]
VsiRNA10041	TraesCS1A01G113200.1	4	K01126|1|0.0|697|ats:F775_09604|glycerophosphoryl diester phosphodiesterase [EC:3.1.4.46]	GO:0043231//intracellular membrane-bounded organelle	GO:0008081//phosphoric diester hydrolase activity	GO:0019400	gi|326519012|dbj|BAJ92666.1|/0/predicted protein [Hordeum vulgare subsp. vulgare]
VsiRNA10041	TraesCS1B01G041400.1	3.5	K18134|1|5e-130|465|pvu:PHAVU_001G130200g|protein O-GlcNAc transferase [EC:2.4.1.255]	-	GO:0016740//transferase activity	-	gi|326491913|dbj|BAJ98181.1|/0/predicted protein [Hordeum vulgare subsp. vulgare]
VsiRNA10041	TraesCS1B01G224100.1	4	-	GO:0043231//intracellular membrane-bounded organelle	-	-	gi|326507968|dbj|BAJ86727.1|/4.21507e-175/predicted protein [Hordeum vulgare subsp. vulgare]
VsiRNA10041	TraesCS2A01G167800.1	3	K01870|1|1e-10|66.6|eus:EUTSA_v10003524mg|isoleucyl-tRNA synthetase [EC:6.1.1.5]	GO:0043231//intracellular membrane-bounded organelle	-	-	gi|357116344|ref|XP_003559942.1|/8.11624e-58/PREDICTED: dirigent protein 1-like [Brachypodium distachyon]
VsiRNA10041	TraesCS2B01G194000.1	3	K01870|1|2e-08|59.3|eus:EUTSA_v10003524mg|isoleucyl-tRNA synthetase [EC:6.1.1.5]	GO:0043231//intracellular membrane-bounded organelle	-	-	gi|357116344|ref|XP_003559942.1|/3.40995e-56/PREDICTED: dirigent protein 1-like [Brachypodium distachyon]
VsiRNA10041	TraesCS2D01G175400.1	3	K01870|1|2e-10|66.2|eus:EUTSA_v10003524mg|isoleucyl-tRNA synthetase [EC:6.1.1.5]	GO:0043231//intracellular membrane-bounded organelle	-	-	gi|357116344|ref|XP_003559942.1|/1.40749e-57/PREDICTED: dirigent protein 1-like [Brachypodium distachyon]
VsiRNA10041	TraesCS3A01G428500.1	2	K06997|1|3e-14|80.9|ats:F775_00912|PLP dependent protein	-	-	-	gi|326519328|dbj|BAJ96663.1|/0/predicted protein [Hordeum vulgare subsp. vulgare]
VsiRNA10041	TraesCS3A01G462700.1	4	-	-	-	-	gi|669031293|emb|CDM86178.1|/0/unnamed protein product [Triticum aestivum]
VsiRNA10041	TraesCS3A01G494500.1	4	K06997|1|3e-27|124|ats:F775_00912|PLP dependent protein	-	-	-	gi|473926525|gb|EMS49832.1|/0/hypothetical protein TRIUR3_12212 [Triticum urartu]
VsiRNA10041	TraesCS4A01G437800.1	4	K20506|1|2e-49|197|egu:105060863|tuliposide A-converting enzyme [EC:4.2.99.22];K13258|4|2e-36|154|vra:106776973|2-hydroxyisoflavanone dehydratase [EC:4.2.1.105]	-	-	-	gi|242047272|ref|XP_002461382.1|/3.3948e-111/hypothetical protein SORBIDRAFT_02g001850 [Sorghum bicolor]
VsiRNA10041	TraesCS5A01G208100.1	4	-	-	-	-	gi|326530798|dbj|BAK01197.1|/7.50472e-49/predicted protein [Hordeum vulgare subsp. vulgare]
VsiRNA10041	TraesCS5A01G386700.1	3.5	K00059|1|2e-89|329|dosa:Os03t0748100-01|3-oxoacyl-[acyl-carrier protein] reductase [EC:1.1.1.100]	-	-	GO:0008152//metabolic process	gi|115455329|ref|NP_001051265.1|/9.36686e-89/Os03g0748100 [Oryza sativa Japonica Group]
VsiRNA10041	TraesCS5B01G391600.1	3.5	K00059|1|3e-78|292|sbi:SORBI_01g032550|3-oxoacyl-[acyl-carrier protein] reductase [EC:1.1.1.100]	-	-	-	gi|242040597|ref|XP_002467693.1|/1.29534e-77/hypothetical protein SORBIDRAFT_01g032550 [Sorghum bicolor]
VsiRNA10041	TraesCS5D01G279000.1	3	-	GO:0009536//plastid	-	-	gi|326499918|dbj|BAJ90794.1|/8.01634e-63/predicted protein [Hordeum vulgare subsp. vulgare]
VsiRNA10041	TraesCS5D01G396500.1	3.5	K00059|1|2e-75|283|sbi:SORBI_01g032550|3-oxoacyl-[acyl-carrier protein] reductase [EC:1.1.1.100]	-	-	-	gi|357115290|ref|XP_003559423.1|/8.90053e-75/PREDICTED: short-chain type dehydrogenase/reductase-like [Brachypodium distachyon]
VsiRNA10041	TraesCS6A01G235500.1	4	K00234|1|5e-27|120|zma:103644679|succinate dehydrogenase (ubiquinone) flavoprotein subunit [EC:1.3.5.1]	-	GO:0097159//organic cyclic compound binding;GO:0004518//nuclease activity	-	gi|326513564|dbj|BAJ87801.1|/2.74696e-83/predicted protein [Hordeum vulgare subsp. vulgare]
VsiRNA10041	TraesCS6B01G176300.1	3.5	-	-	GO:0016899//oxidoreductase activity, acting on the CH-OH group of donors, oxygen as acceptor;GO:0000166//nucleotide binding;GO:0016616//oxidoreductase activity, acting on the CH-OH group of donors, NAD or NADP as acceptor	GO:0044710	gi|326510777|dbj|BAJ91736.1|/0/predicted protein [Hordeum vulgare subsp. vulgare]
VsiRNA10041	TraesCS7B01G441000.1	2.5	-	-	-	-	gi|473822068|gb|EMS47041.1|/0/hypothetical protein TRIUR3_04150 [Triticum urartu]
VsiRNA10041	TraesCSU01G007200.1	4	K19755|1|3e-93|343|ats:F775_26012|radial spoke head protein 1;K19530|3|6e-56|219|zma:100192881|junctophilin	-	GO:0016772//transferase activity, transferring phosphorus-containing groups;GO:0016787//hydrolase activity	GO:0019538//protein metabolic process;GO:0006796//phosphate-containing compound metabolic process	gi|326495730|dbj|BAJ85961.1|/3.09198e-132/predicted protein [Hordeum vulgare subsp. vulgare]
VsiRNA10041	TraesCSU01G010000.1	3.5	K04733|1|8e-18|91.7|sita:101763839|interleukin-1 receptor-associated kinase 4 [EC:2.7.11.1]	-	-	-	gi|475566421|gb|EMT15025.1|/2.1879e-124/hypothetical protein F775_15507 [Aegilops tauschii]
VsiRNA10042	TraesCS1D01G198600.1	4	-	-	-	-	gi|475570013|gb|EMT15900.1|/2.49562e-177/TOM1-like protein 2 [Aegilops tauschii]
VsiRNA10042	TraesCS1D01G297900.1	4	K11844|1|1e-28|130|ats:F775_05933|ubiquitin carboxyl-terminal hydrolase 16/45 [EC:3.4.19.12]	-	-	-	gi|475451034|gb|EMT01694.1|/0/Ubiquitin carboxyl-terminal hydrolase 2 [Aegilops tauschii]
VsiRNA10042	TraesCS2A01G230700.2	4	-	GO:0043231//intracellular membrane-bounded organelle;GO:0044444//cytoplasmic part	GO:0016811//hydrolase activity, acting on carbon-nitrogen (but not peptide) bonds, in linear amides;GO:0003677//DNA binding	GO:0014070//response to organic cyclic compound;GO:0009636//response to toxic substance;GO:0000302//response to reactive oxygen species;GO:0006281//DNA repair	gi|326531922|dbj|BAK01337.1|/0/predicted protein [Hordeum vulgare subsp. vulgare]
VsiRNA10042	TraesCS6B01G094400.1	3	K16251|1|0.0|1771|ats:F775_02057|DNA-directed RNA polymerase V subunit 1 [EC:2.7.7.6]	-	-	-	gi|475596017|gb|EMT23234.1|/0/DNA-directed RNA polymerase II subunit RPB1-B [Aegilops tauschii]
VsiRNA979	TraesCS2B01G280500.1	3.5	K03327|1|0.0|773|ats:F775_30988|multidrug resistance protein, MATE family	-	GO:0015291//secondary active transmembrane transporter activity	GO:0015893//drug transport;GO:0044763	gi|474195823|gb|EMS58348.1|/0/MATE efflux family protein LAL5 [Triticum urartu]
VsiRNA979	TraesCS3A01G234700.1	4	-	-	-	-	gi|669029370|emb|CDM83546.1|/0/unnamed protein product [Triticum aestivum]
VsiRNA979	TraesCS4A01G159900.1	3.5	-	GO:0043231//intracellular membrane-bounded organelle	-	-	gi|721676857|ref|XP_010237729.1|/0/PREDICTED: uncharacterized protein At1g04910-like [Brachypodium distachyon]
VsiRNA979	TraesCS4A01G171500.1	4	-	-	GO:0004672//protein kinase activity	GO:0009987//cellular process	gi|473794451|gb|EMS46455.1|/0/Serine/threonine-protein kinase CTR1 [Triticum urartu]
VsiRNA979	TraesCS5A01G164400.1	4	-	GO:0042579//microbody	GO:0036094//small molecule binding;GO:0003824//catalytic activity	GO:0044710;GO:0009850//auxin metabolic process;GO:0048588//developmental cell growth;GO:0009733//response to auxin stimulus	gi|326489394|dbj|BAK01680.1|/8.63931e-123/predicted protein [Hordeum vulgare subsp. vulgare]
VsiRNA979	TraesCS5A01G164400.2	4	K11147|1|9e-91|333|sbi:SORBI_02g009510|dehydrogenase/reductase SDR family member 4 [EC:1.1.-.-]	-	-	GO:0009987//cellular process;GO:0008152//metabolic process	gi|326489394|dbj|BAK01680.1|/6.10346e-97/predicted protein [Hordeum vulgare subsp. vulgare]
VsiRNA979	TraesCS5B01G015500.1	4	K04733|1|3e-62|238|ats:F775_00388|interleukin-1 receptor-associated kinase 4 [EC:2.7.11.1]	GO:0043231//intracellular membrane-bounded organelle	-	GO:0050832//defense response to fungus;GO:0006970//response to osmotic stress	gi|20257409|gb|AAM15877.1|AF442967_1/3.9144e-118/thaumatin-like protein [Triticum aestivum]
VsiRNA979	TraesCS5D01G169300.1	4	K11147|1|9e-115|413|sita:101760373|dehydrogenase/reductase SDR family member 4 [EC:1.1.-.-]	GO:0042579//microbody	GO:0036094//small molecule binding;GO:0003824//catalytic activity	GO:0044710;GO:0009850//auxin metabolic process;GO:0048588//developmental cell growth;GO:0009733//response to auxin stimulus	gi|326489394|dbj|BAK01680.1|/1.12833e-122/predicted protein [Hordeum vulgare subsp. vulgare]
VsiRNA10048	TraesCS2B01G275700.1	4	K14018|1|0.0|1383|bdi:100844705|phospholipase A-2-activating protein	-	-	-	gi|357111598|ref|XP_003557599.1|/0/PREDICTED: phospholipase A-2-activating protein [Brachypodium distachyon]
VsiRNA10048	TraesCS2D01G430000.1	4	-	GO:0043231//intracellular membrane-bounded organelle	GO:0046872//metal ion binding;GO:0015924	GO:0022622//root system development;GO:0006487//protein N-linked glycosylation	gi|326519226|dbj|BAJ96612.1|/0/predicted protein [Hordeum vulgare subsp. vulgare]
VsiRNA10048	TraesCS2D01G430000.2	4	-	GO:0043231//intracellular membrane-bounded organelle	GO:0046872//metal ion binding;GO:0015924	GO:0022622//root system development;GO:0006487//protein N-linked glycosylation	gi|474407048|gb|EMS66530.1|/0/Mannosyl-oligosaccharide 1,2-alpha-mannosidase MNS1 [Triticum urartu]
VsiRNA10048	TraesCS6B01G270700.2	4	K06963|1|2e-06|54.7|smo:SELMODRAFT_427525|tRNA acetyltransferase TAN1	-	-	-	gi|326510883|dbj|BAJ91789.1|/5.52336e-157/predicted protein [Hordeum vulgare subsp. vulgare]
VsiRNA10048	TraesCS7D01G548300.1	4	K17046|1|6e-06|53.1|bvg:104893837|protein DEK	-	-	-	gi|721612753|ref|XP_010239338.1|/1.88397e-124/PREDICTED: DNA-binding protein RHL1 [Brachypodium distachyon]
VsiRNA10049	TraesCS1A01G130700.1	4	K02324|1|0.0|4060|bdi:100829409|DNA polymerase epsilon subunit 1 [EC:2.7.7.7]	GO:0043231//intracellular membrane-bounded organelle	GO:0046914//transition metal ion binding;GO:0036094//small molecule binding;GO:0003676//nucleic acid binding;GO:0034061	GO:0006259//DNA metabolic process	gi|721663932|ref|XP_010235461.1|/0/PREDICTED: DNA polymerase epsilon catalytic subunit A isoform X2 [Brachypodium distachyon]
VsiRNA10049	TraesCS1A01G189700.1	3	K03217|1|4e-17|87.0|sita:101777781|YidC/Oxa1 family membrane protein insertase	-	-	-	gi|474368077|gb|EMS63650.1|/1.07494e-57/hypothetical protein TRIUR3_09718 [Triticum urartu]
VsiRNA10049	TraesCS1A01G240100.1	4	-	-	-	-	gi|326492664|dbj|BAJ90188.1|/0/predicted protein [Hordeum vulgare subsp. vulgare]
VsiRNA10049	TraesCS1B01G055100.1	3.5	-	-	-	-	gi|473760730|gb|EMS45835.1|/0/hypothetical protein TRIUR3_30035 [Triticum urartu]
VsiRNA10049	TraesCS1B01G055100.3	3.5	-	-	-	-	gi|475544215|gb|EMT10288.1|/5.1596e-118/hypothetical protein F775_24729 [Aegilops tauschii]
VsiRNA10049	TraesCS1B01G075800.1	3	K04733|1|0.0|731|bdi:100837640|interleukin-1 receptor-associated kinase 4 [EC:2.7.11.1]	-	-	-	gi|326533972|dbj|BAJ93759.1|/0/predicted protein [Hordeum vulgare subsp. vulgare]
VsiRNA10049	TraesCS1B01G110500.1	3	K17710|1|5e-77|290|pxb:103956661|pentatricopeptide repeat domain-containing protein 1	-	-	-	gi|475412486|gb|EMT00923.1|/0/hypothetical protein F775_21545 [Aegilops tauschii]
VsiRNA10049	TraesCS1D01G025200.1	3.5	K13457|1|5e-65|248|bdi:100824945|disease resistance protein RPM1	-	-	-	gi|944072561|gb|KQK08045.1|/8.183e-95/hypothetical protein BRADI_2g39207 [Brachypodium distachyon]
VsiRNA10049	TraesCS1D01G048400.1	3	K03283|1|4e-19|97.8|ats:F775_33207|heat shock 70kDa protein 1/8;K12598|2|2e-12|75.5|ats:F775_21181|ATP-dependent RNA helicase DOB1 [EC:3.6.4.13];K19022|3|2e-11|72.4|ats:F775_01583|AP-5 complex subunit beta-1	-	-	-	gi|475416641|gb|EMT00998.1|/0/hypothetical protein F775_04660 [Aegilops tauschii]
VsiRNA10049	TraesCS1D01G062600.1	3	K12626|1|9e-21|99.4|sita:101776421|U6 snRNA-associated Sm-like protein LSm7	-	-	-	gi|475509345|gb|EMT05179.1|/5.28896e-20/hypothetical protein F775_06742 [Aegilops tauschii]
VsiRNA10049	TraesCS1D01G213700.1	4	K01087|1|0.0|696|ats:F775_30917|trehalose 6-phosphate phosphatase [EC:3.1.3.12]	-	GO:0019203//carbohydrate phosphatase activity	GO:0005991//trehalose metabolic process;GO:0050896//response to stimulus	gi|475582845|gb|EMT19261.1|/0/Putative glycosyl hydrolase [Aegilops tauschii]
VsiRNA10049	TraesCS2A01G389400.1	4	K09338|1|1e-23|111|pda:103708469|homeobox-leucine zipper protein	-	GO:0003677//DNA binding	-	gi|983779666|gb|AMB42698.1|/4.26238e-75/HDZipI-5 [Triticum aestivum]
VsiRNA10049	TraesCS2B01G015400.1	4	K07418|1|4e-89|328|ats:F775_26289|cytochrome P450 family 2 subfamily J [EC:1.14.14.1];K00512|2|3e-85|316|ats:F775_21374|steroid 17alpha-monooxygenase / 17alpha-hydroxyprogesterone deacetylase [EC:1.14.14.19 1.14.14.32]	-	-	-	gi|475577562|gb|EMT17843.1|/5.95393e-94/putative Cytochrome P450 71D11 [Aegilops tauschii]
VsiRNA10049	TraesCS2B01G407600.1	4	K09338|1|3e-29|129|obr:102719513|homeobox-leucine zipper protein	-	GO:0003677//DNA binding	-	gi|983779666|gb|AMB42698.1|/9.55105e-80/HDZipI-5 [Triticum aestivum]
VsiRNA10049	TraesCS2B01G494100.1	4	K19861|1|1e-137|490|sita:101776438|benzyl alcohol O-benzoyltransferase [EC:2.3.1.196 2.3.1.232]	-	-	-	gi|326523919|dbj|BAJ96970.1|/2.07323e-149/predicted protein [Hordeum vulgare subsp. vulgare]
VsiRNA10049	TraesCS2D01G114500.1	4	-	-	GO:0032550;GO:0016462//pyrophosphatase activity	-	gi|573953368|ref|XP_006658955.1|/0/PREDICTED: uncharacterized protein LOC102705092 [Oryza brachyantha]
VsiRNA10049	TraesCS2D01G145700.1	3.5	K07428|1|3e-112|406|rcu:8276309|cytochrome P450 family 4 subfamily X [EC:1.14.14.1];K20666|2|2e-19|99.0|bdi:100828543|gibberellin 13-oxidase [EC:1.14.-.-];K20660|3|4e-19|97.4|bdi:100824404|cytochrome P450 family 709	-	GO:0046914//transition metal ion binding;GO:0016491//oxidoreductase activity;GO:0046906//tetrapyrrole binding	GO:0044710	gi|326520279|dbj|BAK07398.1|/0/predicted protein [Hordeum vulgare subsp. vulgare]
VsiRNA10049	TraesCS2D01G195500.1	4	-	-	-	-	gi|326498705|dbj|BAK02338.1|/6.90613e-162/predicted protein [Hordeum vulgare subsp. vulgare]
VsiRNA10049	TraesCS2D01G195500.2	4	K13169|1|3e-104|379|zma:100282860|splicing factor, arginine/serine-rich 17	-	-	-	gi|326498705|dbj|BAK02338.1|/6.25148e-128/predicted protein [Hordeum vulgare subsp. vulgare]
VsiRNA10049	TraesCS2D01G387300.1	4	K09338|1|2e-24|113|pda:103708469|homeobox-leucine zipper protein	-	GO:0003677//DNA binding	-	gi|983779666|gb|AMB42698.1|/2.29961e-69/HDZipI-5 [Triticum aestivum]
VsiRNA10049	TraesCS2D01G599800.1	4	K04733|1|0.0|728|sita:101776319|interleukin-1 receptor-associated kinase 4 [EC:2.7.11.1]	GO:0043231//intracellular membrane-bounded organelle	GO:0004672//protein kinase activity	-	gi|475619732|gb|EMT30861.1|/0/Putative LRR receptor-like serine/threonine-protein kinase [Aegilops tauschii]
VsiRNA10049	TraesCS3A01G120100.1	3	K13148|1|2e-32|141|egu:105053331|integrator complex subunit 11 [EC:3.1.27.-]	-	GO:0046872//metal ion binding	-	gi|475592526|gb|EMT22105.1|/0/E3 ubiquitin-protein ligase [Aegilops tauschii]
VsiRNA10049	TraesCS3A01G260600.1	3.5	K02563|1|7e-47|189|crb:CARUB_v10022300mg|UDP-N-acetylglucosamine--N-acetylmuramyl-(pentapeptide) pyrophosphoryl-undecaprenol N-acetylglucosamine transferase [EC:2.4.1.227]	GO:0009536//plastid	-	-	gi|669029475|emb|CDM83682.1|/0/unnamed protein product [Triticum aestivum]
VsiRNA10049	TraesCS3B01G104200.1	3.5	K11252|1|4e-74|278|ats:F775_30307|histone H2B	GO:0043231//intracellular membrane-bounded organelle	-	-	gi|721676325|ref|XP_010237653.1|/3.47121e-107/PREDICTED: uncharacterized protein LOC100826162 isoform X2 [Brachypodium distachyon]
VsiRNA10049	TraesCS3B01G293700.2	3.5	-	GO:0009536//plastid	-	-	gi|357136014|ref|XP_003569601.1|/0/PREDICTED: uncharacterized protein LOC100824080 [Brachypodium distachyon]
VsiRNA10049	TraesCS3B01G293700.3	3.5	-	GO:0009536//plastid	-	-	gi|743874079|ref|XP_010906984.1|/0/PREDICTED: uncharacterized protein LOC105033767 isoform X6 [Elaeis guineensis]
VsiRNA10049	TraesCS3D01G082000.1	4	K07408|1|5e-119|429|bdi:104582990|cytochrome P450 family 1 subfamily A polypeptide 1 [EC:1.14.14.1];K00512|2|9e-114|411|ats:F775_12970|steroid 17alpha-monooxygenase / 17alpha-hydroxyprogesterone deacetylase [EC:1.14.14.19 1.14.14.32];K14985|4|1e-108|394|sita:101760082|26-hydroxylase [EC:1.14.-.-];K07418|5|1e-108|394|dosa:Os02t0185200-01|cytochrome P450 family 2 subfamily J [EC:1.14.14.1]	-	GO:0046872//metal ion binding;GO:0016491//oxidoreductase activity	-	gi|721613029|ref|XP_010239782.1|/9.78605e-180/PREDICTED: cytochrome P450 71D7-like [Brachypodium distachyon]
VsiRNA10049	TraesCS3D01G439100.1	3.5	-	-	-	-	gi|475558629|gb|EMT13136.1|/2.58903e-83/hypothetical protein F775_27223 [Aegilops tauschii]
VsiRNA10049	TraesCS4A01G410500.1	3	K10335|1|4e-27|122|apro:F751_1275|ankyrin repeat and SOCS box protein 13;K15502|2|7e-13|74.7|mis:MICPUN_60802|serine/threonine-protein phosphatase 6 regulatory ankyrin repeat subunit A	-	-	-	gi|326512810|dbj|BAK03312.1|/7.35523e-110/predicted protein [Hordeum vulgare subsp. vulgare]
VsiRNA10049	TraesCS4A01G450600.1	3.5	K13457|1|9e-45|181|ats:F775_08345|disease resistance protein RPM1	-	-	-	gi|475581625|gb|EMT18892.1|/2.00304e-98/Putative disease resistance protein [Aegilops tauschii]
VsiRNA10049	TraesCS5A01G036900.1	2.5	K15078|1|8e-84|313|nnu:104613421|structure-specific endonuclease subunit SLX1 [EC:3.6.1.-];K19613|2|3e-78|295|sly:101251707|leucine-rich repeat protein SHOC2	GO:0043231//intracellular membrane-bounded organelle	-	-	gi|669027313|emb|CDM80630.1|/0/unnamed protein product [Triticum aestivum]
VsiRNA10049	TraesCS5B01G181800.1	4	-	-	-	-	gi|326501382|dbj|BAK02480.1|/0/predicted protein [Hordeum vulgare subsp. vulgare]
VsiRNA10049	TraesCS5D01G186900.1	3.5	K11159|1|4e-176|619|pxb:103942488|carotenoid cleavage dioxygenase	GO:0043231//intracellular membrane-bounded organelle	-	-	gi|326512458|dbj|BAJ99584.1|/0/predicted protein [Hordeum vulgare subsp. vulgare]
VsiRNA10049	TraesCS6A01G183100.1	3	-	-	-	-	gi|474214459|gb|EMS59002.1|/2.01651e-66/hypothetical protein TRIUR3_24168 [Triticum urartu]
VsiRNA10049	TraesCS6D01G064800.1	3	K09602|1|2e-63|244|sbi:SORBI_04g001071|ubiquitin thioesterase protein OTUB1 [EC:3.4.19.12]	-	-	-	gi|475590593|gb|EMT21518.1|/1.64966e-117/hypothetical protein F775_24237 [Aegilops tauschii]
VsiRNA10049	TraesCS7A01G566900.1	3.5	K13457|1|3e-09|62.4|nnu:104588068|disease resistance protein RPM1;K15078|5|9e-09|60.8|cit:107174218|structure-specific endonuclease subunit SLX1 [EC:3.6.1.-]	-	-	-	gi|475596200|gb|EMT23299.1|/1.89111e-91/Putative disease resistance protein RGA3 [Aegilops tauschii]
VsiRNA10049	TraesCS7B01G137800.1	4	K03006|1|8e-13|77.4|gmx:102668510|DNA-directed RNA polymerase II subunit RPB1 [EC:2.7.7.6]	-	-	-	gi|475618962|gb|EMT30605.1|/0/hypothetical protein F775_00567 [Aegilops tauschii]
VsiRNA10049	TraesCS7B01G266400.1	4	-	-	GO:0016772//transferase activity, transferring phosphorus-containing groups;GO:0097159//organic cyclic compound binding;GO:1901363	-	gi|475596438|gb|EMT23358.1|/8.32889e-68/Cysteine-rich receptor-like protein kinase 26 [Aegilops tauschii]
VsiRNA10049	TraesCS7B01G266400.2	4	K04733|1|4e-83|308|ats:F775_13946|interleukin-1 receptor-associated kinase 4 [EC:2.7.11.1]	-	GO:0016772//transferase activity, transferring phosphorus-containing groups;GO:0097159//organic cyclic compound binding;GO:1901363	-	gi|475596438|gb|EMT23358.1|/2.02497e-82/Cysteine-rich receptor-like protein kinase 26 [Aegilops tauschii]
VsiRNA10049	TraesCS7B01G444700.1	4	-	-	-	-	gi|475548730|gb|EMT11138.1|/0/hypothetical protein F775_12653 [Aegilops tauschii]
VsiRNA10049	TraesCS7B01G450200.1	4	-	GO:0031981//nuclear lumen;GO:0043232	GO:0003676//nucleic acid binding	GO:0031047//gene silencing by RNA;GO:0090304;GO:0050896//response to stimulus;GO:0043414//macromolecule methylation;GO:0050794//regulation of cellular process;GO:0040029//regulation of gene expression, epigenetic	gi|474005414|gb|EMS52406.1|/0/Protein argonaute 4B [Triticum urartu]
VsiRNA10049	TraesCS7B01G489900.1	3	K15078|1|1e-80|303|nnu:104613421|structure-specific endonuclease subunit SLX1 [EC:3.6.1.-]	-	-	-	gi|475596200|gb|EMT23299.1|/0/Putative disease resistance protein RGA3 [Aegilops tauschii]
VsiRNA10049	TraesCS7B01G491800.1	3.5	K19613|1|7e-17|88.6|sot:102597877|leucine-rich repeat protein SHOC2;K15078|2|1e-15|84.3|cit:107174218|structure-specific endonuclease subunit SLX1 [EC:3.6.1.-]	-	-	-	gi|475596197|gb|EMT23296.1|/8.30234e-103/Putative disease resistance protein RGA3 [Aegilops tauschii]
VsiRNA10049	TraesCS7D01G543900.1	3.5	K13457|1|4e-48|193|tcc:TCM_047010|disease resistance protein RPM1;K19613|2|2e-47|191|sot:102597877|leucine-rich repeat protein SHOC2;K15078|3|3e-46|187|cit:107174218|structure-specific endonuclease subunit SLX1 [EC:3.6.1.-]	-	-	-	gi|475596196|gb|EMT23295.1|/0/Putative disease resistance protein RGA4 [Aegilops tauschii]
VsiRNA10049	TraesCS7D01G544500.1	3.5	K15078|1|3e-80|301|rcu:8276537|structure-specific endonuclease subunit SLX1 [EC:3.6.1.-]	-	-	-	gi|475596198|gb|EMT23297.1|/0/Putative disease resistance RPP13-like protein 1 [Aegilops tauschii]
VsiRNA10049	TraesCSU01G079700.1	3.5	K15271|1|2e-58|227|sot:102581133|ATP-dependent DNA helicase HFM1/MER3 [EC:3.6.4.12];K01074|4|1e-57|225|tcc:TCM_005697|palmitoyl-protein thioesterase [EC:3.1.2.22]	-	-	-	gi|474274469|gb|EMS61039.1|/0/hypothetical protein TRIUR3_30319 [Triticum urartu]
VsiRNA10049	TraesCSU01G198500.1	4	K04733|1|0.0|759|sita:101776319|interleukin-1 receptor-associated kinase 4 [EC:2.7.11.1];K13415|5|0.0|685|bdi:100827955|protein brassinosteroid insensitive 1 [EC:2.7.10.1 2.7.11.1]	GO:0043231//intracellular membrane-bounded organelle	GO:0016772//transferase activity, transferring phosphorus-containing groups	-	gi|944051779|gb|KQJ87417.1|/0/hypothetical protein BRADI_4g10987 [Brachypodium distachyon]
VsiRNA10052	TraesCS6B01G451300.1	4	K01054|1|8e-09|63.5|bna:106399005|acylglycerol lipase [EC:3.1.1.23]	-	-	-	gi|326530494|dbj|BAJ97673.1|/0/predicted protein [Hordeum vulgare subsp. vulgare]
VsiRNA10053	TraesCS2A01G248500.1	4	K11835|1|0.0|1442|bdi:100838119|ubiquitin carboxyl-terminal hydrolase 4/11/15 [EC:3.4.19.12]	-	GO:0016790//thiolester hydrolase activity;GO:0070011//peptidase activity, acting on L-amino acid peptides	GO:0019941//modification-dependent protein catabolic process	gi|326529625|dbj|BAK04759.1|/0/predicted protein [Hordeum vulgare subsp. vulgare]
VsiRNA10053	TraesCS2D01G220000.1	4	K01823|1|4e-125|447|bdi:100828970|isopentenyl-diphosphate Delta-isomerase [EC:5.3.3.2]	GO:0009536//plastid	GO:0016863//intramolecular oxidoreductase activity, transposing C=C bonds	GO:0008299//isoprenoid biosynthetic process;GO:0009791//post-embryonic development;GO:0006721//terpenoid metabolic process	gi|326508098|dbj|BAJ86792.1|/1.0381e-126/predicted protein [Hordeum vulgare subsp. vulgare]
VsiRNA10053	TraesCS4A01G162500.1	4	K08819|1|5e-64|246|thj:104822348|cyclin-dependent kinase 12/13 [EC:2.7.11.22 2.7.11.23]	-	-	-	gi|474363548|gb|EMS63397.1|/2.50325e-172/putative WRKY transcription factor 4 [Triticum urartu]
VsiRNA10053	TraesCS5A01G171300.1	3.5	K16547|1|0.0|1253|bdi:100824848|protein NEDD1	GO:0005876//spindle microtubule	-	GO:0000911//cytokinesis by cell plate formation;GO:0048229//gametophyte development;GO:0007052//mitotic spindle organization	gi|474434375|gb|EMS68148.1|/0/Protein NEDD1 [Triticum urartu]
VsiRNA10053	TraesCS6B01G146100.1	4	-	-	GO:0046914//transition metal ion binding;GO:0003676//nucleic acid binding;GO:0017111//nucleoside-triphosphatase activity;GO:0032550	GO:0000725//recombinational repair;GO:0009292//genetic transfer	gi|357142447|ref|XP_003572575.1|/0/PREDICTED: putative SWI/SNF-related matrix-associated actin-dependent regulator of chromatin subfamily A member 3-like 2 isoform X1 [Brachypodium distachyon]
VsiRNA10053	TraesCS6B01G146100.2	4	K15505|1|0.0|1113|bdi:100838307|DNA repair protein RAD5 [EC:3.6.4.-]	-	GO:0046914//transition metal ion binding;GO:0003676//nucleic acid binding;GO:0017111//nucleoside-triphosphatase activity;GO:0032550	GO:0000725//recombinational repair;GO:0009292//genetic transfer	gi|944064095|gb|KQJ99685.1|/0/hypothetical protein BRADI_3g44690 [Brachypodium distachyon]
VsiRNA10053	TraesCS7A01G047400.1	3.5	-	-	-	-	gi|474089474|gb|EMS54842.1|/1.7089e-10/hypothetical protein TRIUR3_35189 [Triticum urartu]
VsiRNA10054	TraesCS1A01G389400.1	3.5	K15196|1|0.0|806|ats:F775_08032|transcription factor IIIB 90 kDa subunit	-	GO:0005488//binding	GO:0006351//transcription, DNA-dependent	gi|669027970|emb|CDM81608.1|/0/unnamed protein product [Triticum aestivum]
VsiRNA10054	TraesCS1A01G409100.1	4	-	-	-	-	gi|326531780|dbj|BAJ97894.1|/0/predicted protein [Hordeum vulgare subsp. vulgare]
VsiRNA10054	TraesCS1A01G425700.1	4	K14791|1|0.0|677|ats:F775_26358|periodic tryptophan protein 1	-	-	-	gi|475544015|gb|EMT10246.1|/0/hypothetical protein F775_26358 [Aegilops tauschii]
VsiRNA10054	TraesCS2A01G041800.1	4	K11267|1|1e-28|130|sbi:SORBI_10g010540|sister chromatid cohesion protein PDS5	-	-	-	gi|475599841|gb|EMT24344.1|/0/hypothetical protein F775_17571 [Aegilops tauschii]
VsiRNA10054	TraesCS2B01G569600.1	3.5	K04733|1|1e-09|62.8|sita:101779886|interleukin-1 receptor-associated kinase 4 [EC:2.7.11.1]	-	GO:0043169//cation binding	GO:0006812//cation transport	gi|326520754|dbj|BAJ92740.1|/8.30083e-26/predicted protein [Hordeum vulgare subsp. vulgare]
VsiRNA10054	TraesCS2D01G225200.1	3.5	-	-	-	-	gi|475615345|gb|EMT29410.1|/5.17148e-173/hypothetical protein F775_26035 [Aegilops tauschii]
VsiRNA10054	TraesCS2D01G225200.2	3.5	-	-	-	-	gi|475615345|gb|EMT29410.1|/5.36943e-173/hypothetical protein F775_26035 [Aegilops tauschii]
VsiRNA10054	TraesCS2D01G564300.1	4	K04733|1|0.0|643|bdi:100826311|interleukin-1 receptor-associated kinase 4 [EC:2.7.11.1]	-	GO:0004672//protein kinase activity;GO:0032550	GO:0006464//cellular protein modification process	gi|475573910|gb|EMT16836.1|/0/Putative LRR receptor-like serine/threonine-protein kinase [Aegilops tauschii]
VsiRNA10054	TraesCS3A01G209300.1	4	-	-	-	-	gi|474403196|gb|EMS66259.1|/2.29431e-153/hypothetical protein TRIUR3_32500 [Triticum urartu]
VsiRNA10054	TraesCS3A01G209300.2	4	K15263|1|1e-144|490|ats:F775_07107|cell growth-regulating nucleolar protein	-	-	-	gi|474403196|gb|EMS66259.1|/7.09917e-148/hypothetical protein TRIUR3_32500 [Triticum urartu]
VsiRNA10054	TraesCS3B01G211800.1	4	K14005|1|5e-13|76.3|bna:106431817|protein transport protein SEC31	-	GO:0003677//DNA binding	-	gi|669027395|emb|CDM80741.1|/9.16763e-158/unnamed protein product [Triticum aestivum]
VsiRNA10054	TraesCS3B01G535000.1	4	-	-	-	GO:0006259//DNA metabolic process;GO:0007049//cell cycle	gi|669031427|emb|CDM86410.1|/0/unnamed protein product [Triticum aestivum]
VsiRNA10054	TraesCS3D01G212200.1	4	-	-	-	-	gi|474403196|gb|EMS66259.1|/5.59641e-173/hypothetical protein TRIUR3_32500 [Triticum urartu]
VsiRNA10054	TraesCS3D01G212200.2	4	K15263|1|5e-150|508|ats:F775_07107|cell growth-regulating nucleolar protein	-	-	-	gi|475591157|gb|EMT21666.1|/2.68227e-149/hypothetical protein F775_07107 [Aegilops tauschii]
VsiRNA10054	TraesCS4A01G262700.1	4	K14638|1|0.0|1064|sbi:SORBI_01g009900|solute carrier family 15 (peptide/histidine transporter), member 3/4	GO:0005773//vacuole;GO:0031090//organelle membrane;GO:0031224//intrinsic to membrane	GO:0015198//oligopeptide transporter activity	GO:0006857//oligopeptide transport	gi|474441150|gb|EMS68423.1|/0/Peptide transporter PTR2 [Triticum urartu]
VsiRNA10054	TraesCS4B01G201800.1	4	-	-	-	-	gi|475612464|gb|EMT28418.1|/0/DNA (cytosine-5)-methyltransferase 1 [Aegilops tauschii]
VsiRNA10054	TraesCS4D01G336000.1	4	-	-	-	-	gi|669029473|emb|CDM83680.1|/2.48022e-112/unnamed protein product [Triticum aestivum]
VsiRNA10054	TraesCS5A01G189600.1	3	K12856|1|0.0|4606|bdi:100846384|pre-mRNA-processing factor 8	-	-	-	gi|960455596|ref|XP_003564263.2|/0/PREDICTED: pre-mRNA-processing-splicing factor 8-like [Brachypodium distachyon]
VsiRNA10054	TraesCS5B01G074600.1	4	-	-	-	-	gi|475576373|gb|EMT17525.1|/1.08224e-174/hypothetical protein F775_15840 [Aegilops tauschii]
VsiRNA10054	TraesCS5B01G554600.1	3.5	-	-	-	GO:0007275//multicellular organismal development	gi|475494135|gb|EMT03746.1|/0/Putative ADP-ribosylation factor GTPase-activating protein AGD8 [Aegilops tauschii]
VsiRNA10054	TraesCS5D01G020300.1	4	-	-	-	-	gi|669029473|emb|CDM83680.1|/1.8413e-114/unnamed protein product [Triticum aestivum]
VsiRNA10054	TraesCS5D01G078900.1	4	-	-	-	-	gi|475576373|gb|EMT17525.1|/0/hypothetical protein F775_15840 [Aegilops tauschii]
VsiRNA10054	TraesCS5D01G146600.1	4	-	GO:0043231//intracellular membrane-bounded organelle	GO:0046906//tetrapyrrole binding;GO:0046914//transition metal ion binding;GO:0016491//oxidoreductase activity	GO:0044710	gi|475561542|gb|EMT13791.1|/0/Secologanin synthase [Aegilops tauschii]
VsiRNA10054	TraesCS6D01G139800.1	3	-	GO:0043231//intracellular membrane-bounded organelle	GO:0016705//oxidoreductase activity, acting on paired donors, with incorporation or reduction of molecular oxygen;GO:0004497//monooxygenase activity;GO:0000166//nucleotide binding	GO:0019761//glucosinolate biosynthetic process	gi|326503760|dbj|BAJ86386.1|/0/predicted protein [Hordeum vulgare subsp. vulgare]
VsiRNA10054	TraesCS6D01G139800.3	3	-	GO:0043231//intracellular membrane-bounded organelle	GO:0016705//oxidoreductase activity, acting on paired donors, with incorporation or reduction of molecular oxygen;GO:0004497//monooxygenase activity;GO:0000166//nucleotide binding	GO:0019761//glucosinolate biosynthetic process	gi|326503760|dbj|BAJ86386.1|/1.90012e-129/predicted protein [Hordeum vulgare subsp. vulgare]
VsiRNA10054	TraesCS6D01G139800.4	3	K00485|1|1e-87|324|ats:F775_15499|dimethylaniline monooxygenase (N-oxide forming) [EC:1.14.13.8];K11816|4|3e-16|87.0|ppp:PHYPADRAFT_137645|indole-3-pyruvate monooxygenase [EC:1.14.13.168]	GO:0043231//intracellular membrane-bounded organelle	GO:0016705//oxidoreductase activity, acting on paired donors, with incorporation or reduction of molecular oxygen;GO:0004497//monooxygenase activity;GO:0000166//nucleotide binding	GO:0019761//glucosinolate biosynthetic process	gi|326503760|dbj|BAJ86386.1|/1.27376e-155/predicted protein [Hordeum vulgare subsp. vulgare]
VsiRNA10055	TraesCS5A01G106900.1	4	K14007|1|0.0|1623|bdi:100824425|protein transport protein SEC24	GO:0012507//ER to Golgi transport vesicle membrane	GO:0046914//transition metal ion binding	GO:0016482//cytoplasmic transport;GO:0015031//protein transport	gi|326488115|dbj|BAJ89896.1|/0/predicted protein [Hordeum vulgare subsp. vulgare]
VsiRNA10056	TraesCS1A01G198700.1	4	-	-	-	-	gi|475407173|gb|EMT00864.1|/0/hypothetical protein F775_08091 [Aegilops tauschii]
VsiRNA10056	TraesCS1B01G199100.1	2.5	-	GO:0016020//membrane	GO:0016301//kinase activity;GO:0032550	GO:0006796//phosphate-containing compound metabolic process;GO:0006464//cellular protein modification process	gi|326516682|dbj|BAJ96333.1|/0/predicted protein [Hordeum vulgare subsp. vulgare]
VsiRNA10056	TraesCS2A01G371400.1	3	K15095|1|1e-150|533|ats:F775_21371|(+)-neomenthol dehydrogenase [EC:1.1.1.208]	-	GO:0036094//small molecule binding;GO:0003824//catalytic activity	GO:0044710	gi|475600179|gb|EMT24464.1|/5.2006e-150/Short-chain dehydrogenase/reductase 2 [Aegilops tauschii]
VsiRNA10056	TraesCS2B01G388600.1	3.5	K15095|1|2e-154|545|ats:F775_21371|(+)-neomenthol dehydrogenase [EC:1.1.1.208]	-	GO:0036094//small molecule binding;GO:0003824//catalytic activity	GO:0044710	gi|475600179|gb|EMT24464.1|/1.01261e-153/Short-chain dehydrogenase/reductase 2 [Aegilops tauschii]
VsiRNA10056	TraesCS2B01G610200.1	3.5	-	-	GO:0031406//carboxylic acid binding;GO:0004672//protein kinase activity;GO:0032550	GO:0006796//phosphate-containing compound metabolic process;GO:0006464//cellular protein modification process	gi|326519216|dbj|BAJ96607.1|/0/predicted protein [Hordeum vulgare subsp. vulgare]
VsiRNA10056	TraesCS2D01G367700.1	3.5	-	-	GO:0036094//small molecule binding;GO:0003824//catalytic activity	GO:0044710	gi|475600179|gb|EMT24464.1|/1.75669e-153/Short-chain dehydrogenase/reductase 2 [Aegilops tauschii]
VsiRNA10056	TraesCS2D01G367700.2	3.5	-	-	GO:0036094//small molecule binding;GO:0003824//catalytic activity	GO:0044710	gi|475600179|gb|EMT24464.1|/2.54364e-154/Short-chain dehydrogenase/reductase 2 [Aegilops tauschii]
VsiRNA10056	TraesCS2D01G367700.3	3.5	K15095|1|9e-163|573|ats:F775_21371|(+)-neomenthol dehydrogenase [EC:1.1.1.208]	-	GO:0036094//small molecule binding;GO:0003824//catalytic activity	GO:0044710	gi|475600179|gb|EMT24464.1|/4.53487e-162/Short-chain dehydrogenase/reductase 2 [Aegilops tauschii]
VsiRNA10056	TraesCS3A01G262700.1	4	-	-	-	-	gi|669028386|emb|CDM82163.1|/0/unnamed protein product [Triticum aestivum]
VsiRNA10056	TraesCS3D01G250300.1	4	K14490|1|4e-14|77.4|ats:F775_29565|histidine-containing phosphotransfer peotein	-	GO:0060089	GO:0007165//signal transduction	gi|37719728|gb|AAR01969.1|/2.1968e-13/histidine-containing phosphotransfer protein [Triticum aestivum]
VsiRNA10056	TraesCS4B01G115900.1	3	K11000|1|1e-123|445|bvg:104900835|callose synthase [EC:2.4.1.-];K10683|3|6e-106|386|cic:CICLE_v10014038mg|BRCA1-associated RING domain protein 1	GO:0043231//intracellular membrane-bounded organelle	-	-	gi|357142905|ref|XP_003572732.1|/0/PREDICTED: pentatricopeptide repeat-containing protein At3g26782, mitochondrial [Brachypodium distachyon]
VsiRNA10056	TraesCS5A01G454900.1	4	K01759|1|9e-175|613|ats:F775_05048|lactoylglutathione lyase [EC:4.4.1.5]	GO:0009526//plastid envelope;GO:0009532//plastid stroma;GO:0044436	GO:0043169//cation binding;GO:0016846//carbon-sulfur lyase activity	GO:0006950//response to stress	gi|475488653|gb|EMT03386.1|/4.81646e-174/Putative lactoylglutathione lyase [Aegilops tauschii]
VsiRNA10056	TraesCS5D01G465200.1	4	K01759|1|2e-180|632|ats:F775_05047|lactoylglutathione lyase [EC:4.4.1.5]	-	GO:0016846//carbon-sulfur lyase activity;GO:0043169//cation binding	-	gi|475488652|gb|EMT03385.1|/9.40585e-180/Lactoylglutathione lyase [Aegilops tauschii]
VsiRNA10056	TraesCS6D01G186700.1	3.5	K17275|1|0.0|1115|bdi:100821426|plastin-1	GO:0043231//intracellular membrane-bounded organelle;GO:0030312//external encapsulating structure	GO:0003779//actin binding	GO:0007010//cytoskeleton organization;GO:0000904//cell morphogenesis involved in differentiation;GO:0009856//pollination	gi|475606643|gb|EMT26460.1|/0/Fimbrin-like protein 2 [Aegilops tauschii]
VsiRNA10056	TraesCS7A01G244000.1	3.5	K10591|1|0.0|1216|ats:F775_22554|E3 ubiquitin-protein ligase NEDD4 [EC:2.3.2.26]	-	-	-	gi|475626166|gb|EMT33223.1|/0/E3 ubiquitin-protein ligase UPL5 [Aegilops tauschii]
VsiRNA10056	TraesCS7A01G256400.1	3.5	K17710|1|3e-37|157|smo:SELMODRAFT_103638|pentatricopeptide repeat domain-containing protein 1	-	-	-	gi|326513918|dbj|BAJ92109.1|/0/predicted protein [Hordeum vulgare subsp. vulgare]
VsiRNA10058	TraesCS5A01G067900.1	4	K13457|1|7e-100|366|ats:F775_09300|disease resistance protein RPM1	-	-	-	gi|357150560|ref|XP_003575501.1|/4.66499e-150/PREDICTED: putative disease resistance RPP13-like protein 3 [Brachypodium distachyon]
VsiRNA10059	TraesCS1A01G378400.1	4	-	-	-	-	gi|475617952|gb|EMT30289.1|/2.53548e-120/hypothetical protein F775_43174 [Aegilops tauschii]
VsiRNA10059	TraesCS1B01G301400.1	3.5	K15731|1|1e-121|436|ats:F775_14045|carboxy-terminal domain RNA polymerase II polypeptide A small phosphatase [EC:3.1.3.16]	-	-	-	gi|475554825|gb|EMT12311.1|/6.32359e-121/CTD small phosphatase-like protein 2 [Aegilops tauschii]
VsiRNA10059	TraesCS2B01G255500.1	4	K06997|1|1e-16|86.7|bdi:100833669|PLP dependent protein	-	-	-	gi|669031389|emb|CDM86348.1|/6.10951e-19/unnamed protein product [Triticum aestivum]
VsiRNA10059	TraesCS2B01G431600.1	3.5	-	-	-	-	gi|475562572|gb|EMT14070.1|/0/Putative peroxisomal biogenesis factor 19 [Aegilops tauschii]
VsiRNA10059	TraesCS2D01G437700.1	4	K14861|1|0.0|3821|bdi:100836046|nucleolar pre-ribosomal-associated protein 1	-	-	-	gi|721664698|ref|XP_010235576.1|/0/PREDICTED: uncharacterized protein LOC100836046 [Brachypodium distachyon]
VsiRNA10059	TraesCS3A01G194100.1	3.5	-	GO:0015630//microtubule cytoskeleton	GO:0003774//motor activity;GO:0032550	GO:0006928//cellular component movement	gi|669028998|emb|CDM83011.1|/0/unnamed protein product [Triticum aestivum]
VsiRNA10059	TraesCS3A01G517500.1	3.5	K13065|1|0.0|798|ats:F775_20969|shikimate O-hydroxycinnamoyltransferase [EC:2.3.1.133]	GO:0043231//intracellular membrane-bounded organelle	GO:0016746//transferase activity, transferring acyl groups	-	gi|475534567|gb|EMT08585.1|/0/Anthranilate N-benzoyltransferase protein 1 [Aegilops tauschii]
VsiRNA10059	TraesCS4A01G225700.1	3.5	K14493|1|4e-51|202|ppp:PHYPADRAFT_118478|gibberellin receptor GID1 [EC:3.-.-.-]	GO:0043231//intracellular membrane-bounded organelle	GO:0016787//hydrolase activity	-	gi|326532822|dbj|BAJ89256.1|/3.59323e-150/predicted protein [Hordeum vulgare subsp. vulgare]
VsiRNA10059	TraesCS4D01G339300.1	4	-	-	GO:0046872//metal ion binding	-	gi|326500988|dbj|BAJ98725.1|/0/predicted protein [Hordeum vulgare subsp. vulgare]
VsiRNA10059	TraesCS5D01G139700.1	3.5	K01757|1|1e-51|204|crb:CARUB_v10022158mg|strictosidine synthase [EC:4.3.3.2]	GO:0043231//intracellular membrane-bounded organelle	GO:0016843	GO:0008152//metabolic process	gi|326531042|dbj|BAK04872.1|/0/predicted protein [Hordeum vulgare subsp. vulgare]
VsiRNA10059	TraesCS6A01G345400.1	4	K14007|1|8e-09|64.3|adu:107467403|protein transport protein SEC24;K12472|3|2e-08|63.2|bvg:104885038|epidermal growth factor receptor substrate 15	-	-	-	gi|326492466|dbj|BAK02016.1|/0/predicted protein, partial [Hordeum vulgare subsp. vulgare]
VsiRNA10059	TraesCS7B01G440800.1	4	-	-	-	-	gi|474089017|gb|EMS54791.1|/0/hypothetical protein TRIUR3_14679 [Triticum urartu]
VsiRNA10059	TraesCS7D01G049600.1	3.5	-	-	-	-	gi|475530396|gb|EMT07897.1|/1.29322e-60/hypothetical protein F775_29455 [Aegilops tauschii]
VsiRNA10059	TraesCS7D01G353900.1	4	K12355|1|0.0|928|ats:F775_09212|coniferyl-aldehyde dehydrogenase [EC:1.2.1.68]	-	GO:0004030//aldehyde dehydrogenase [NAD(P)+] activity	GO:0009698//phenylpropanoid metabolic process	gi|326497443|dbj|BAK05811.1|/0/predicted protein [Hordeum vulgare subsp. vulgare]
VsiRNA10064	TraesCS1B01G300500.1	3	K14271|1|0.0|723|bdi:100831451|nicotianamine aminotransferase [EC:2.6.1.80]	GO:0043231//intracellular membrane-bounded organelle	GO:0008483//transaminase activity;GO:0043168	GO:0018130;GO:0019752//carboxylic acid metabolic process;GO:0000041//transition metal ion transport	gi|474113635|gb|EMS55745.1|/0/Nicotianamine aminotransferase A [Triticum urartu]
VsiRNA10064	TraesCS2A01G117000.1	4	-	GO:0009536//plastid	GO:0005488//binding	-	gi|357121584|ref|XP_003562498.1|/0/PREDICTED: probable GTP-binding protein OBGC1, chloroplastic [Brachypodium distachyon]
VsiRNA10064	TraesCS2A01G198400.1	4	-	-	GO:0004175//endopeptidase activity;GO:0043169//cation binding	GO:0019538//protein metabolic process	gi|326533272|dbj|BAJ93608.1|/0/predicted protein [Hordeum vulgare subsp. vulgare]
VsiRNA10064	TraesCS3B01G516600.1	4	-	-	-	-	gi|326492760|dbj|BAJ90236.1|/5.95797e-08/predicted protein [Hordeum vulgare subsp. vulgare]
VsiRNA10064	TraesCS3B01G556000.1	4	K06997|1|2e-26|121|ats:F775_00912|PLP dependent protein	-	-	-	gi|475609267|gb|EMT27325.1|/0/hypothetical protein F775_10496 [Aegilops tauschii]
VsiRNA10064	TraesCS5A01G501000.1	4	-	-	-	-	gi|326518522|dbj|BAJ88290.1|/0/predicted protein [Hordeum vulgare subsp. vulgare]
VsiRNA10064	TraesCS6A01G402800.1	4	K12397|1|4e-118|427|ats:F775_12758|AP-3 complex subunit beta;K13457|3|2e-105|384|ats:F775_20199|disease resistance protein RPM1	-	-	-	gi|475624175|gb|EMT32502.1|/0/Disease resistance protein RPM1 [Aegilops tauschii]
VsiRNA10064	TraesCS6D01G073200.1	3.5	-	-	-	-	gi|475537660|gb|EMT09109.1|/2.03818e-32/hypothetical protein F775_42320 [Aegilops tauschii]
VsiRNA10064	TraesCS7D01G447300.1	4	-	-	-	-	gi|960449313|ref|XP_010240673.2|/0/PREDICTED: BEACH domain-containing protein B-like [Brachypodium distachyon]
VsiRNA10064	TraesCSU01G117700.1	3	-	GO:0009528//plastid inner membrane	GO:0005515//protein binding	GO:0009658//chloroplast organization	gi|326490557|dbj|BAJ84942.1|/0/predicted protein [Hordeum vulgare subsp. vulgare]
VsiRNA10068	TraesCS2A01G130200.1	4	K01082|1|2e-17|90.5|bpg:Bathy09g01660|3'(2'), 5'-bisphosphate nucleotidase [EC:3.1.3.7];K01097|2|1e-10|67.8|atr:18432282|N-acylneuraminate-9-phosphatase [EC:3.1.3.29]	GO:0043231//intracellular membrane-bounded organelle	GO:0016791//phosphatase activity	-	gi|326521474|dbj|BAK00313.1|/1.21546e-134/predicted protein [Hordeum vulgare subsp. vulgare]
VsiRNA10068	TraesCS2B01G060900.1	3	K05681|1|8e-52|207|cre:CHLREDRAFT_72108|ATP-binding cassette, subfamily G (WHITE), member 2	GO:0043231//intracellular membrane-bounded organelle;GO:0016020//membrane	GO:0017111//nucleoside-triphosphatase activity;GO:0032550	GO:0009154//purine ribonucleotide catabolic process	gi|357167127|ref|XP_003581016.1|/0/PREDICTED: ABC transporter G family member 24 [Brachypodium distachyon]
VsiRNA10068	TraesCS5A01G157800.1	3.5	-	-	-	-	gi|475555740|gb|EMT12500.1|/0/hypothetical protein F775_52162 [Aegilops tauschii]
VsiRNA10068	TraesCS6A01G208400.1	4	-	GO:0043231//intracellular membrane-bounded organelle	GO:0016741	GO:0008152//metabolic process	gi|357149903|ref|XP_003575272.1|/1.38841e-117/PREDICTED: ribosomal RNA-processing protein 8 isoform X2 [Brachypodium distachyon]
VsiRNA10068	TraesCS6A01G208400.2	4	K14850|1|1e-91|337|bdi:100827804|ribosomal RNA-processing protein 8 [EC:2.1.1.287]	GO:0043231//intracellular membrane-bounded organelle	GO:0016741	GO:0008152//metabolic process	gi|357149903|ref|XP_003575272.1|/5.23473e-91/PREDICTED: ribosomal RNA-processing protein 8 isoform X2 [Brachypodium distachyon]
VsiRNA10070	TraesCS1A01G224700.1	2	K04040|1|0.0|637|bdi:100841031|chlorophyll/bacteriochlorophyll a synthase [EC:2.5.1.62 2.5.1.133]	GO:0009941//chloroplast envelope;GO:0031224//intrinsic to membrane	GO:0004659//prenyltransferase activity	GO:0015995//chlorophyll biosynthetic process	gi|357134069|ref|XP_003568641.1|/0/PREDICTED: chlorophyll synthase, chloroplastic [Brachypodium distachyon]
VsiRNA10070	TraesCS1D01G039100.1	2.5	-	-	-	-	gi|474163012|gb|EMS57331.1|/5.79258e-59/3-ketoacyl-CoA synthase 5 [Triticum urartu]
VsiRNA10070	TraesCS1D01G253500.1	2.5	K07428|1|7e-111|401|pop:POPTR_0014s04250g|cytochrome P450 family 4 subfamily X [EC:1.14.14.1];K15639|2|4e-98|359|vra:106767283|PHYB activation tagged suppressor 1 [EC:1.14.-.-]	-	GO:0046914//transition metal ion binding;GO:0016491//oxidoreductase activity;GO:0046906//tetrapyrrole binding	GO:0044710	gi|474417492|gb|EMS67275.1|/0/Secologanin synthase [Triticum urartu]
VsiRNA10070	TraesCS2A01G245800.1	3.5	K16586|1|0.0|959|bdi:100826935|HAUS augmin-like complex subunit 3	GO:0005875//microtubule associated complex;GO:0043231//intracellular membrane-bounded organelle	-	GO:0006461//protein complex assembly	gi|357119203|ref|XP_003561335.1|/0/PREDICTED: AUGMIN subunit 3-like [Brachypodium distachyon]
VsiRNA10070	TraesCS2A01G246000.1	4	K14308|1|2e-170|599|bdi:100830854|nuclear pore complex protein Nup54	GO:0005635//nuclear envelope;GO:0031981//nuclear lumen	-	-	gi|326534188|dbj|BAJ89444.1|/1.41381e-180/predicted protein, partial [Hordeum vulgare subsp. vulgare]
VsiRNA10070	TraesCS2B01G329500.1	4	K13457|1|2e-67|259|bdi:100824945|disease resistance protein RPM1	-	-	-	gi|475581506|gb|EMT18850.1|/0/Putative disease resistance protein RGA3 [Aegilops tauschii]
VsiRNA10070	TraesCS2D01G245900.3	3.5	K16586|1|5e-177|621|bdi:100826935|HAUS augmin-like complex subunit 3	GO:0043229//intracellular organelle	-	-	gi|357119203|ref|XP_003561335.1|/2.71661e-176/PREDICTED: AUGMIN subunit 3-like [Brachypodium distachyon]
VsiRNA10070	TraesCS2D01G387000.1	2.5	K01853|1|0.0|1351|sbi:SORBI_04g003200|cycloartenol synthase [EC:5.4.99.8]	GO:0043231//intracellular membrane-bounded organelle	GO:0031559//oxidosqualene cyclase activity	-	gi|242063988|ref|XP_002453283.1|/0/hypothetical protein SORBIDRAFT_04g003200 [Sorghum bicolor]
VsiRNA10070	TraesCS3D01G274200.1	2.5	K14833|1|1e-15|84.7|ats:F775_03537|nucleolar complex protein 2;K12822|2|1e-12|75.1|ats:F775_00347|RNA-binding protein 25;K10396|3|1e-10|68.2|ats:F775_22348|kinesin family member 5;K01681|4|4e-10|66.6|ats:F775_01009|aconitate hydratase [EC:4.2.1.3]	-	-	-	gi|669030202|emb|CDM84654.1|/2.43872e-20/unnamed protein product [Triticum aestivum]
VsiRNA10070	TraesCS4A01G489000.1	3	K13457|1|4e-20|99.4|egr:104415399|disease resistance protein RPM1	-	-	-	gi|473954621|gb|EMS50896.1|/2.39277e-124/Disease resistance protein RPP13 [Triticum urartu]
VsiRNA10070	TraesCS5A01G172700.1	4	K00208|1|0.0|687|ats:F775_27079|enoyl-[acyl-carrier protein] reductase I [EC:1.3.1.9 1.3.1.10]	GO:0009532//plastid stroma;GO:0009526//plastid envelope	GO:0004312//fatty acid synthase activity;GO:0016628//oxidoreductase activity, acting on the CH-CH group of donors, NAD or NADP as acceptor;GO:0046914//transition metal ion binding;GO:0036094//small molecule binding	GO:0006631//fatty acid metabolic process	gi|474369253|gb|EMS63696.1|/0/Enoyl-[acyl-carrier-protein] reductase [NADH], chloroplastic [Triticum urartu]
VsiRNA10070	TraesCS5D01G081900.1	4	-	-	GO:0036094//small molecule binding;GO:0097159//organic cyclic compound binding;GO:1901363	-	gi|669031194|emb|CDM86020.1|/0/unnamed protein product [Triticum aestivum]
VsiRNA10070	TraesCS5D01G081900.3	4	-	-	GO:0036094//small molecule binding;GO:0097159//organic cyclic compound binding;GO:1901363	-	gi|475558411|gb|EMT13085.1|/0/Cell division control 48-C-like protein [Aegilops tauschii]
VsiRNA10070	TraesCS6A01G129100.1	3.5	-	-	-	-	gi|326511707|dbj|BAJ91998.1|/0/predicted protein [Hordeum vulgare subsp. vulgare]
VsiRNA10070	TraesCS6D01G223000.1	3	K01807|1|2e-10|69.3|nnu:104595031|ribose 5-phosphate isomerase A [EC:5.3.1.6]	GO:0031224//intrinsic to membrane	GO:0015603	GO:0044765;GO:0044763;GO:0022414//reproductive process;GO:0055080//cation homeostasis;GO:0009791//post-embryonic development;GO:0051707//response to other organism;GO:0010038//response to metal ion	gi|357142990|ref|XP_003572763.1|/0/PREDICTED: metal-nicotianamine transporter YSL2 [Brachypodium distachyon]
VsiRNA10070	TraesCS6D01G266400.1	2.5	-	-	-	-	gi|474088477|gb|EMS54762.1|/1.97009e-100/hypothetical protein TRIUR3_22412 [Triticum urartu]
VsiRNA10070	TraesCS6D01G319000.1	4	K04733|1|2e-31|137|mus:103989149|interleukin-1 receptor-associated kinase 4 [EC:2.7.11.1]	-	-	-	gi|475529249|gb|EMT07747.1|/2.03336e-109/hypothetical protein F775_01880 [Aegilops tauschii]
VsiRNA10070	TraesCS7A01G012400.1	3	K00924|1|7e-48|192|osa:4341290|	-	-	-	gi|474275547|gb|EMS61047.1|/3.59293e-138/Receptor-like protein kinase HAIKU2 [Triticum urartu]
VsiRNA10070	TraesCS7A01G161500.1	2	K17964|1|0.0|1474|cit:102628968|leucine-rich PPR motif-containing protein, mitochondrial	GO:0043231//intracellular membrane-bounded organelle	-	-	gi|475506108|gb|EMT04799.1|/0/hypothetical protein F775_19518 [Aegilops tauschii]
VsiRNA10070	TraesCS7A01G367700.1	2.5	K05643|1|4e-130|466|apro:F751_1115|ATP-binding cassette, subfamily A (ABC1), member 3	-	GO:0017111//nucleoside-triphosphatase activity;GO:0032550	GO:0009154//purine ribonucleotide catabolic process	gi|357124017|ref|XP_003563703.1|/0/PREDICTED: ABC transporter A family member 7-like [Brachypodium distachyon]
VsiRNA10070	TraesCS7B01G314100.1	3.5	K14864|1|1e-180|633|ats:F775_05762|tRNA (cytidine32/guanosine34-2'-O)-methyltransferase [EC:2.1.1.205]	-	GO:0016741	GO:0009451//RNA modification	gi|326513676|dbj|BAJ87857.1|/1.04507e-180/predicted protein [Hordeum vulgare subsp. vulgare]
VsiRNA10070	TraesCS7D01G548800.1	2.5	-	-	-	-	gi|474377101|gb|EMS64271.1|/8.68649e-124/hypothetical protein TRIUR3_12588 [Triticum urartu]
VsiRNA10069	TraesCS3A01G248600.1	4	K07897|1|9e-116|416|bdi:100821204|Ras-related protein Rab-7A	GO:0043231//intracellular membrane-bounded organelle;GO:0016020//membrane	GO:0032550	GO:0035556//intracellular signal transduction;GO:0045184//establishment of protein localization	gi|326512418|dbj|BAJ99564.1|/3.00877e-116/predicted protein [Hordeum vulgare subsp. vulgare]
VsiRNA10069	TraesCS3B01G025200.1	4	K01623|1|0.0|682|bdi:100834905|fructose-bisphosphate aldolase, class I [EC:4.1.2.13]	GO:0009570//chloroplast stroma	GO:0016832//aldehyde-lyase activity	GO:0006950//response to stress;GO:0010038//response to metal ion;GO:0006007//glucose catabolic process	gi|300681519|emb|CBH32613.1|/0/fructose-bisphosphate aldolase, chloroplast precursor, expressed [Triticum aestivum]
VsiRNA10075	TraesCS3D01G205100.2	4	-	GO:0043231//intracellular membrane-bounded organelle	-	-	gi|473923562|gb|EMS49788.1|/1.76351e-94/hypothetical protein TRIUR3_26100 [Triticum urartu]
VsiRNA10078	TraesCS5A01G278000.1	3.5	K18160|1|4e-72|270|bdi:100836394|NADH dehydrogenase [ubiquinone] 1 alpha subcomplex assembly factor 2	-	-	-	gi|326501876|dbj|BAK06430.1|/9.69916e-85/predicted protein, partial [Hordeum vulgare subsp. vulgare]
VsiRNA10083	TraesCS7B01G270300.1	3.5	-	-	-	-	gi|721615361|ref|XP_010227603.1|/3.58006e-155/PREDICTED: uncharacterized protein LOC100835793 [Brachypodium distachyon]
VsiRNA10081	TraesCS1D01G063400.1	4	K06133|1|5e-128|458|bdi:100824512|4'-phosphopantetheinyl transferase [EC:2.7.8.-]	GO:0043231//intracellular membrane-bounded organelle	-	GO:0071704	gi|326515646|dbj|BAK07069.1|/2.25096e-168/predicted protein [Hordeum vulgare subsp. vulgare]
VsiRNA10081	TraesCS2D01G407800.5	3.5	K17686|1|0.0|1691|ats:F775_11672|Cu+-exporting ATPase [EC:3.6.3.54]	GO:0031224//intrinsic to membrane	GO:0046914//transition metal ion binding;GO:0032550;GO:0019829//cation-transporting ATPase activity	GO:0000041//transition metal ion transport	gi|475563758|gb|EMT14360.1|/0/Putative copper-transporting ATPase 3 [Aegilops tauschii]
VsiRNA10081	TraesCS3A01G387500.1	3	K05747|1|4e-13|76.6|sbi:SORBI_08g001520|Wiskott-Aldrich syndrome protein;K04730|2|1e-06|55.1|ats:F775_11293|interleukin-1 receptor-associated kinase 1 [EC:2.7.11.1]	-	-	-	gi|669030839|emb|CDM85525.1|/2.63197e-117/unnamed protein product [Triticum aestivum]
VsiRNA10081	TraesCS3B01G299700.1	4	-	-	-	-	gi|475481508|gb|EMT02896.1|/3.2888e-54/hypothetical protein F775_13283 [Aegilops tauschii]
VsiRNA10081	TraesCS3D01G038000.1	4	-	GO:0031090//organelle membrane;GO:0043231//intracellular membrane-bounded organelle;GO:0031224//intrinsic to membrane	GO:0015075//ion transmembrane transporter activity	GO:0044763;GO:0006811//ion transport	gi|475466593|gb|EMT02206.1|/0/Putative metal tolerance protein C3 [Aegilops tauschii]
VsiRNA10081	TraesCS5B01G199500.1	3	K12858|1|5e-29|130|fve:101295385|ATP-dependent RNA helicase DDX23/PRP28 [EC:3.6.4.13]	-	GO:0017111//nucleoside-triphosphatase activity;GO:0097159//organic cyclic compound binding;GO:1901363	-	gi|357158260|ref|XP_003578069.1|/0/PREDICTED: DEAD-box ATP-dependent RNA helicase 22 [Brachypodium distachyon]
VsiRNA10081	TraesCS6A01G098500.1	3	-	GO:0031224//intrinsic to membrane;GO:0000325//plant-type vacuole	GO:0015078//hydrogen ion transmembrane transporter activity;GO:0005254//chloride channel activity	GO:0010035//response to inorganic substance;GO:0044763;GO:0015698//inorganic anion transport	gi|326518676|dbj|BAJ92499.1|/0/predicted protein [Hordeum vulgare subsp. vulgare]
VsiRNA10081	TraesCS6B01G010400.1	4	-	-	GO:0008289//lipid binding	-	gi|721651694|ref|XP_003570763.2|/0/PREDICTED: protein ENHANCED DISEASE RESISTANCE 2-like [Brachypodium distachyon]
VsiRNA10081	TraesCS6D01G120100.1	4	K09286|1|6e-08|60.1|mus:103982109|EREBP-like factor;K13434|2|2e-07|58.2|tcc:TCM_042300|pathogenesis-related genes transcriptional activator PTI6	-	-	-	gi|474378446|gb|EMS64388.1|/1.71164e-83/Ethylene-responsive transcription factor 9 [Triticum urartu]
VsiRNA10081	TraesCS7B01G269900.1	4	-	GO:0044424//intracellular part	GO:0046914//transition metal ion binding;GO:0016701//oxidoreductase activity, acting on single donors with incorporation of molecular oxygen	GO:0019852//L-ascorbic acid metabolic process;GO:0048646//anatomical structure formation involved in morphogenesis;GO:0006020//inositol metabolic process	gi|357124115|ref|XP_003563752.1|/3.2905e-173/PREDICTED: probable inositol oxygenase [Brachypodium distachyon]
VsiRNA10081	TraesCS7B01G269900.2	4	K00469|1|1e-144|512|bdi:100842424|inositol oxygenase [EC:1.13.99.1]	GO:0044424//intracellular part	GO:0046914//transition metal ion binding;GO:0016701//oxidoreductase activity, acting on single donors with incorporation of molecular oxygen	GO:0019852//L-ascorbic acid metabolic process;GO:0048646//anatomical structure formation involved in morphogenesis;GO:0006020//inositol metabolic process	gi|944082627|gb|KQK17979.1|/7.3417e-144/hypothetical protein BRADI_1g37870 [Brachypodium distachyon]
VsiRNA10081	TraesCS7D01G364900.1	4	K00469|1|4e-178|624|ats:F775_31968|inositol oxygenase [EC:1.13.99.1]	GO:0044424//intracellular part	GO:0046914//transition metal ion binding;GO:0016701//oxidoreductase activity, acting on single donors with incorporation of molecular oxygen	GO:0019852//L-ascorbic acid metabolic process;GO:0048646//anatomical structure formation involved in morphogenesis;GO:0006020//inositol metabolic process	gi|475610598|gb|EMT27791.1|/2.20203e-177/Putative inositol oxygenase [Aegilops tauschii]
VsiRNA10084	TraesCS2B01G253500.1	4	-	-	-	-	gi|721612008|ref|XP_010238210.1|/0/PREDICTED: protein VASCULAR ASSOCIATED DEATH 1, chloroplastic [Brachypodium distachyon]
VsiRNA10084	TraesCS3A01G212600.1	4	-	GO:0043231//intracellular membrane-bounded organelle	GO:0003676//nucleic acid binding;GO:0003678//DNA helicase activity;GO:0042623//ATPase activity, coupled;GO:0032550	GO:0006725//cellular aromatic compound metabolic process	gi|721642181|ref|XP_003566832.2|/0/PREDICTED: regulator of telomere elongation helicase 1 isoform X2 [Brachypodium distachyon]
VsiRNA10084	TraesCS5B01G172800.1	3	-	-	-	-	gi|475622862|gb|EMT32003.1|/0/Histone-lysine N-methyltransferase NSD3 [Aegilops tauschii]
VsiRNA10084	TraesCS7A01G544300.1	2	K00679|1|1e-29|131|cic:CICLE_v10027727mg|phospholipid:diacylglycerol acyltransferase [EC:2.3.1.158];K10960|2|4e-29|129|atr:18422248|geranylgeranyl diphosphate/geranylgeranyl-bacteriochlorophyllide a reductase [EC:1.3.1.83 1.3.1.111];K01188|3|3e-18|94.0|aly:ARALYDRAFT_316517|beta-glucosidase [EC:3.2.1.21];K21026|4|2e-12|74.7|mus:103978854|acetylajmaline esterase [EC:3.1.1.80]	-	GO:0016787//hydrolase activity	-	gi|475609088|gb|EMT27267.1|/3.69998e-164/GDSL esterase/lipase [Aegilops tauschii]
VsiRNA10084	TraesCS7B01G466500.1	4	K10960|1|1e-30|135|atr:18422248|geranylgeranyl diphosphate/geranylgeranyl-bacteriochlorophyllide a reductase [EC:1.3.1.83 1.3.1.111];K00679|2|4e-28|126|cic:CICLE_v10027727mg|phospholipid:diacylglycerol acyltransferase [EC:2.3.1.158];K01188|3|1e-20|101|aly:ARALYDRAFT_316517|beta-glucosidase [EC:3.2.1.21];K21026|4|1e-12|75.1|atr:18434379|acetylajmaline esterase [EC:3.1.1.80]	-	GO:0016787//hydrolase activity	-	gi|475609088|gb|EMT27267.1|/8.86224e-174/GDSL esterase/lipase [Aegilops tauschii]
VsiRNA10084	TraesCS7D01G203100.1	4	K04908|1|5e-91|337|vra:106763693|potassium voltage-gated channel Eag-related subfamily H member 5;K08867|2|1e-29|133|ccp:CHC_T00008370001|WNK lysine deficient protein kinase [EC:2.7.11.1];K04909|4|2e-24|115|cre:CHLREDRAFT_173402|potassium voltage-gated channel Eag-related subfamily H member 6;K04956|5|2e-19|99.4|vcn:VOLCADRAFT_88908|hyperpolarization activated cyclic nucleotide-gated potassium ch…	-	-	-	gi|326527409|dbj|BAK07979.1|/0/predicted protein [Hordeum vulgare subsp. vulgare]
VsiRNA10087	TraesCS6A01G047600.1	4	K00430|1|2e-173|608|ats:F775_28016|peroxidase [EC:1.11.1.7]	GO:0043231//intracellular membrane-bounded organelle	GO:0046906//tetrapyrrole binding;GO:0016209//antioxidant activity;GO:0043169//cation binding;GO:0003824//catalytic activity	GO:0006950//response to stress;GO:0044710	gi|57635157|gb|AAW52720.1|/2.96066e-175/peroxidase 6 [Triticum monococcum]
VsiRNA10087	TraesCS7D01G507200.1	4	-	GO:0043231//intracellular membrane-bounded organelle	-	-	gi|475567625|gb|EMT15315.1|/1.41852e-129/Protein OS-9 [Aegilops tauschii]
VsiRNA10087	TraesCS7D01G507200.2	4	K10088|1|2e-151|535|ats:F775_24833|protein OS-9	GO:0043231//intracellular membrane-bounded organelle	-	-	gi|475567625|gb|EMT15315.1|/9.88347e-151/Protein OS-9 [Aegilops tauschii]
VsiRNA112	TraesCS1A01G255800.1	3.5	K01662|1|0.0|1367|ats:F775_17053|1-deoxy-D-xylulose-5-phosphate synthase [EC:2.2.1.7]	GO:0009532//plastid stroma	GO:0043169//cation binding;GO:0016744	GO:0006772//thiamine metabolic process;GO:0006779//porphyrin-containing compound biosynthetic process;GO:0052863;GO:0006721//terpenoid metabolic process	gi|326491509|dbj|BAJ94232.1|/0/predicted protein [Hordeum vulgare subsp. vulgare]
VsiRNA112	TraesCS2A01G100000.1	3	-	GO:0043231//intracellular membrane-bounded organelle	GO:0036094//small molecule binding;GO:0003824//catalytic activity	GO:0044710	gi|473942448|gb|EMS50397.1|/2.02554e-170/Short-chain dehydrogenase/reductase 2 [Triticum urartu]
VsiRNA112	TraesCS2A01G100000.2	3	K15095|1|2e-175|615|ats:F775_29320|(+)-neomenthol dehydrogenase [EC:1.1.1.208]	GO:0043231//intracellular membrane-bounded organelle	GO:0036094//small molecule binding;GO:0003824//catalytic activity	GO:0044710	gi|473942448|gb|EMS50397.1|/0/Short-chain dehydrogenase/reductase 2 [Triticum urartu]
VsiRNA112	TraesCS2A01G162100.1	3	-	GO:0043231//intracellular membrane-bounded organelle	-	-	gi|326489947|dbj|BAJ94047.1|/7.10895e-146/predicted protein [Hordeum vulgare subsp. vulgare]
VsiRNA112	TraesCS2A01G162100.2	3	K18635|1|1e-07|58.2|mis:MICPUN_109058|protein SPIRAL1 and related proteins	GO:0043231//intracellular membrane-bounded organelle	-	-	gi|326489947|dbj|BAJ94047.1|/1.19136e-143/predicted protein [Hordeum vulgare subsp. vulgare]
VsiRNA112	TraesCS2A01G287400.1	4	-	-	-	-	gi|474155834|gb|EMS57084.1|/3.91184e-135/hypothetical protein TRIUR3_32716 [Triticum urartu]
VsiRNA112	TraesCS2B01G117000.1	3	K15095|1|5e-175|614|ats:F775_29320|(+)-neomenthol dehydrogenase [EC:1.1.1.208]	GO:0043231//intracellular membrane-bounded organelle	GO:0036094//small molecule binding;GO:0003824//catalytic activity	GO:0044710	gi|473942448|gb|EMS50397.1|/4.90231e-175/Short-chain dehydrogenase/reductase 2 [Triticum urartu]
VsiRNA112	TraesCS4A01G090500.1	4	-	-	-	-	gi|474365567|gb|EMS63475.1|/8.8948e-76/hypothetical protein TRIUR3_24736 [Triticum urartu]
VsiRNA112	TraesCS4B01G257000.1	3	K10846|1|0.0|2545|ats:F775_21751|DNA excision repair protein ERCC-5	-	GO:0003677//DNA binding;GO:0004518//nuclease activity	GO:0006281//DNA repair	gi|475508235|gb|EMT05059.1|/0/DNA repair protein UVH3 [Aegilops tauschii]
VsiRNA112	TraesCS6A01G069200.1	4	-	-	-	-	gi|475537666|gb|EMT09111.1|/0/hypothetical protein F775_03977 [Aegilops tauschii]
VsiRNA112	TraesCS6A01G406000.1	4	K09597|1|0.0|881|zma:103654100|signal peptide peptidase-like 2B [EC:3.4.23.-]	GO:0031090//organelle membrane;GO:0043231//intracellular membrane-bounded organelle;GO:0031224//intrinsic to membrane	GO:0004175//endopeptidase activity	-	gi|475553466|gb|EMT12022.1|/0/Signal peptide peptidase-like 2B [Aegilops tauschii]
VsiRNA112	TraesCS6B01G146800.1	4	-	-	GO:0005488//binding	-	gi|326490880|dbj|BAJ90107.1|/3.19194e-98/predicted protein [Hordeum vulgare subsp. vulgare]
VsiRNA112	TraesCS6B01G146800.2	4	K17604|1|4e-10|66.6|sita:101761968|zinc finger SWIM domain-containing protein 3	-	GO:0005488//binding	-	gi|326490880|dbj|BAJ90107.1|/3.42661e-100/predicted protein [Hordeum vulgare subsp. vulgare]
VsiRNA112	TraesCS6D01G108700.1	4	-	-	-	-	gi|326490880|dbj|BAJ90107.1|/4.60915e-97/predicted protein [Hordeum vulgare subsp. vulgare]
VsiRNA112	TraesCS6D01G108700.2	4	K17604|1|4e-10|66.6|sita:101761968|zinc finger SWIM domain-containing protein 3	-	GO:0005488//binding	-	gi|326490880|dbj|BAJ90107.1|/4.94801e-99/predicted protein [Hordeum vulgare subsp. vulgare]
VsiRNA10089	TraesCS1A01G147900.1	4	-	-	-	-	gi|474057799|gb|EMS53894.1|/1.6717e-74/hypothetical protein TRIUR3_15617 [Triticum urartu]
VsiRNA10089	TraesCS1B01G411300.1	4	-	-	-	-	gi|474057799|gb|EMS53894.1|/7.02348e-73/hypothetical protein TRIUR3_15617 [Triticum urartu]
VsiRNA10089	TraesCS2A01G106300.1	4	-	-	-	-	gi|474057799|gb|EMS53894.1|/7.76536e-72/hypothetical protein TRIUR3_15617 [Triticum urartu]
VsiRNA10089	TraesCS2D01G601500.1	4	K01803|1|2e-21|101|sita:101760718|triosephosphate isomerase (TIM) [EC:5.3.1.1];K13412|2|3e-09|61.2|vcn:VOLCADRAFT_74309|calcium-dependent protein kinase [EC:2.7.11.1];K12486|3|2e-08|58.5|ppp:PHYPADRAFT_56332|stromal membrane-associated protein	-	-	-	gi|326530872|dbj|BAK01234.1|/3.04307e-68/predicted protein [Hordeum vulgare subsp. vulgare]
VsiRNA10089	TraesCS3A01G115300.1	4	-	-	-	-	gi|474057799|gb|EMS53894.1|/7.50394e-75/hypothetical protein TRIUR3_15617 [Triticum urartu]
VsiRNA10089	TraesCS4D01G040600.1	4	K17604|1|7e-12|72.4|nnu:104597471|zinc finger SWIM domain-containing protein 3	-	-	-	gi|475597649|gb|EMT23676.1|/1.34096e-79/Protein FAR1-RELATED SEQUENCE 5 [Aegilops tauschii]
VsiRNA10089	TraesCS4D01G090700.1	4	K13525|1|3e-16|86.7|ats:F775_30540|transitional endoplasmic reticulum ATPase	-	-	-	gi|474224493|gb|EMS59388.1|/8.53785e-142/hypothetical protein TRIUR3_03202 [Triticum urartu]
VsiRNA10089	TraesCS6A01G361400.1	4	-	-	-	-	gi|474057799|gb|EMS53894.1|/6.35247e-74/hypothetical protein TRIUR3_15617 [Triticum urartu]
VsiRNA10088	TraesCS1B01G387400.1	4	K05658|1|0.0|2220|ats:F775_14595|ATP-binding cassette, subfamily B (MDR/TAP), member 1 [EC:3.6.3.44]	-	-	-	gi|473987301|gb|EMS51757.1|/0/ABC transporter B family member 11 [Triticum urartu]
VsiRNA10088	TraesCS5D01G540800.1	4	K09753|1|1e-85|317|mdm:103438772|cinnamoyl-CoA reductase [EC:1.2.1.44]	GO:0016020//membrane	GO:0036094//small molecule binding;GO:0048037//cofactor binding	GO:0008152//metabolic process	gi|326490858|dbj|BAJ90096.1|/2.28234e-178/predicted protein, partial [Hordeum vulgare subsp. vulgare]
VsiRNA10093	TraesCS1D01G059400.1	4	K03327|1|8e-14|79.3|ats:F775_52364|multidrug resistance protein, MATE family	-	-	-	gi|475618248|gb|EMT30394.1|/7.79993e-147/hypothetical protein F775_18285 [Aegilops tauschii]
VsiRNA10093	TraesCS2A01G449000.1	4	-	-	-	-	gi|475402479|gb|EMT00810.1|/1.0619e-113/hypothetical protein F775_23982 [Aegilops tauschii]
VsiRNA10093	TraesCS2B01G001900.1	4	-	-	-	-	gi|326529499|dbj|BAK04696.1|/0/predicted protein [Hordeum vulgare subsp. vulgare]
VsiRNA10093	TraesCS2D01G034900.1	4	-	GO:0009536//plastid	GO:0016813//hydrolase activity, acting on carbon-nitrogen (but not peptide) bonds, in linear amidines;GO:0046914//transition metal ion binding	GO:0006525//arginine metabolic process;GO:0006952//defense response	gi|525333924|gb|AGR45902.1|/0/arginase protein [Triticum aestivum]
VsiRNA10093	TraesCS3A01G391800.1	3.5	K06674|1|0.0|2029|ats:F775_32650|structural maintenance of chromosome 2	GO:0043231//intracellular membrane-bounded organelle;GO:0000793//condensed chromosome	GO:0032550	GO:0000070//mitotic sister chromatid segregation;GO:0006259//DNA metabolic process	gi|669030358|emb|CDM84860.1|/0/unnamed protein product [Triticum aestivum]
VsiRNA10093	TraesCS3B01G387400.1	3	-	-	-	-	gi|669030364|emb|CDM84866.1|/0/unnamed protein product [Triticum aestivum]
VsiRNA10093	TraesCS3D01G220100.3	3.5	K14494|1|1e-176|620|dosa:Os01t0646300-01|DELLA protein	-	-	GO:0006351//transcription, DNA-dependent	gi|669029361|emb|CDM83536.1|/0/unnamed protein product [Triticum aestivum]
VsiRNA10093	TraesCS4B01G321000.1	3.5	-	GO:0031224//intrinsic to membrane	GO:0015078//hydrogen ion transmembrane transporter activity	GO:0006811//ion transport;GO:0044763	gi|721626186|ref|XP_010229274.1|/0/PREDICTED: K(+) efflux antiporter 5 isoform X2 [Brachypodium distachyon]
VsiRNA10093	TraesCS4B01G321000.2	3.5	-	GO:0031224//intrinsic to membrane	GO:0015078//hydrogen ion transmembrane transporter activity	GO:0006811//ion transport;GO:0044763	gi|944088515|gb|KQK23867.1|/0/hypothetical protein BRADI_1g76640 [Brachypodium distachyon]
VsiRNA10093	TraesCS5A01G056200.1	4	-	-	-	-	gi|669027979|emb|CDM81622.1|/0/unnamed protein product [Triticum aestivum]
VsiRNA10093	TraesCS5A01G056200.2	4	K14638|1|0.0|847|bdi:100840688|solute carrier family 15 (peptide/histidine transporter), member 3/4	-	-	-	gi|474210178|gb|EMS58823.1|/0/Nitrate transporter 1.2 [Triticum urartu]
VsiRNA10093	TraesCS5B01G060800.1	4	K14638|1|0.0|798|bdi:100840688|solute carrier family 15 (peptide/histidine transporter), member 3/4	-	-	-	gi|475621913|gb|EMT31661.1|/0/Peptide transporter PTR5 [Aegilops tauschii]
VsiRNA10093	TraesCS5B01G162300.1	2.5	K11593|1|0.0|1549|bdi:100828729|eukaryotic translation initiation factor 2C	-	-	-	gi|721674466|ref|XP_003576965.2|/0/PREDICTED: protein argonaute 16 [Brachypodium distachyon]
VsiRNA10093	TraesCS5B01G557400.1	3.5	K20848|1|0.0|835|dosa:Os01t0966700-01|fructan beta-(2,1)-fructosidase [EC:3.2.1.153]	GO:0043231//intracellular membrane-bounded organelle;GO:0005576//extracellular region;GO:0030312//external encapsulating structure	GO:0004558//alpha-glucosidase activity	GO:0046903//secretion;GO:0009628//response to abiotic stimulus;GO:0006950//response to stress;GO:0006073//cellular glucan metabolic process	gi|475579390|gb|EMT18333.1|/0/Beta-fructofuranosidase, insoluble isoenzyme 4 [Aegilops tauschii]
VsiRNA10093	TraesCS5D01G067400.1	4	K14638|1|0.0|849|bdi:100840688|solute carrier family 15 (peptide/histidine transporter), member 3/4	-	-	-	gi|475625046|gb|EMT32837.1|/0/Peptide transporter PTR5 [Aegilops tauschii]
VsiRNA10093	TraesCS5D01G169500.1	2.5	K11593|1|0.0|1553|ats:F775_03194|eukaryotic translation initiation factor 2C	-	-	-	gi|475541592|gb|EMT09812.1|/0/Protein argonaute 16 [Aegilops tauschii]
VsiRNA10093	TraesCS6D01G320900.1	4	K05310|1|0.0|1793|ats:F775_02016|ethanolaminephosphotransferase [EC:2.7.-.-]	-	-	-	gi|475470623|gb|EMT02377.1|/0/GPI ethanolamine phosphate transferase 2 [Aegilops tauschii]
VsiRNA10093	TraesCS7A01G521400.1	4	-	GO:0043231//intracellular membrane-bounded organelle	-	-	gi|474437299|gb|EMS68254.1|/3.74694e-120/hypothetical protein TRIUR3_03383 [Triticum urartu]
VsiRNA10093	TraesCS7D01G510900.1	4	-	GO:0043231//intracellular membrane-bounded organelle	-	-	gi|474437299|gb|EMS68254.1|/1.25549e-115/hypothetical protein TRIUR3_03383 [Triticum urartu]
VsiRNA10093	TraesCS7D01G510900.2	4	-	GO:0043231//intracellular membrane-bounded organelle	-	-	gi|474437299|gb|EMS68254.1|/3.13186e-102/hypothetical protein TRIUR3_03383 [Triticum urartu]
VsiRNA10093	TraesCSU01G131300.1	4	K03695|1|0.0|1685|ats:F775_09597|ATP-dependent Clp protease ATP-binding subunit ClpB	GO:0009532//plastid stroma	GO:0016462//pyrophosphatase activity;GO:0032550	GO:0006950//response to stress;GO:0009657//plastid organization;GO:0051604//protein maturation	gi|326526385|dbj|BAJ97209.1|/0/predicted protein, partial [Hordeum vulgare subsp. vulgare]
VsiRNA10094	TraesCS1B01G387800.1	4	-	GO:0043231//intracellular membrane-bounded organelle	GO:0016746//transferase activity, transferring acyl groups	GO:0006631//fatty acid metabolic process	gi|475584609|gb|EMT19824.1|/0/3-ketoacyl-CoA synthase 11 [Aegilops tauschii]
VsiRNA10094	TraesCS3D01G517000.1	4	K00430|1|5e-177|621|ats:F775_13789|peroxidase [EC:1.11.1.7]	GO:0005618//cell wall;GO:0043231//intracellular membrane-bounded organelle	GO:0046906//tetrapyrrole binding;GO:0016209//antioxidant activity;GO:0043169//cation binding;GO:0003824//catalytic activity	GO:0042743//hydrogen peroxide metabolic process;GO:0006950//response to stress;GO:0044710	gi|475575998|gb|EMT17421.1|/2.45963e-176/Peroxidase 12 [Aegilops tauschii]
VsiRNA10094	TraesCS4B01G211000.1	4	K14684|1|2e-136|486|mus:103990179|solute carrier family 25 (mitochondrial phosphate transporter), member 23/24/25/41	GO:0031224//intrinsic to membrane	-	GO:0051234//establishment of localization;GO:0044763	gi|326493464|dbj|BAJ85193.1|/9.85273e-169/predicted protein [Hordeum vulgare subsp. vulgare]
VsiRNA10094	TraesCS4D01G211700.2	4	K14684|1|6e-137|488|mus:103990179|solute carrier family 25 (mitochondrial phosphate transporter), member 23/24/25/41	GO:0031224//intrinsic to membrane	-	GO:0051234//establishment of localization;GO:0044763	gi|326493464|dbj|BAJ85193.1|/8.87318e-173/predicted protein [Hordeum vulgare subsp. vulgare]
VsiRNA10094	TraesCS5A01G249300.1	4	K04733|1|0.0|894|ats:F775_13336|interleukin-1 receptor-associated kinase 4 [EC:2.7.11.1];K04730|4|1e-143|511|sbi:SORBI_08g018520|interleukin-1 receptor-associated kinase 1 [EC:2.7.11.1]	GO:0043231//intracellular membrane-bounded organelle	GO:0005488//binding;GO:0016772//transferase activity, transferring phosphorus-containing groups	-	gi|475529690|gb|EMT07796.1|/0/Wall-associated receptor kinase 2 [Aegilops tauschii]
VsiRNA10094	TraesCS5B01G381000.1	3.5	K17964|1|7e-98|359|smo:SELMODRAFT_96626|leucine-rich PPR motif-containing protein, mitochondrial	GO:0009536//plastid	GO:0017111//nucleoside-triphosphatase activity	GO:0003006//developmental process involved in reproduction	gi|475563081|gb|EMT14194.1|/0/hypothetical protein F775_06585 [Aegilops tauschii]
VsiRNA10094	TraesCS6B01G470700.1	3.5	-	GO:0009536//plastid	GO:0015291//secondary active transmembrane transporter activity	GO:0015893//drug transport;GO:0044763	gi|357138314|ref|XP_003570740.1|/1.12106e-173/PREDICTED: protein DETOXIFICATION 45, chloroplastic isoform X1 [Brachypodium distachyon]
VsiRNA10094	TraesCS6B01G470700.2	3.5	K20456|1|7e-67|255|smo:SELMODRAFT_417928|oxysterol-binding protein 1	GO:0009536//plastid	GO:0015291//secondary active transmembrane transporter activity	GO:0015893//drug transport;GO:0044763	gi|721669081|ref|XP_010236195.1|/8.65625e-172/PREDICTED: protein DETOXIFICATION 45, chloroplastic isoform X2 [Brachypodium distachyon]
VsiRNA10094	TraesCS7A01G297200.1	4	-	GO:0043231//intracellular membrane-bounded organelle;GO:0016020//membrane	GO:0016301//kinase activity	GO:0048731;GO:0006796//phosphate-containing compound metabolic process;GO:0007186//G-protein coupled receptor signaling pathway;GO:0044767	gi|721657381|ref|XP_010234517.1|/0/PREDICTED: diacylglycerol kinase 4 isoform X2 [Brachypodium distachyon]
VsiRNA10095	TraesCS1A01G148000.1	3	-	GO:0043234//protein complex;GO:0030312//external encapsulating structure;GO:0009536//plastid;GO:0031981//nuclear lumen	GO:0019787//small conjugating protein ligase activity	GO:0006952//defense response;GO:0032446//protein modification by small protein conjugation;GO:0010038//response to metal ion	gi|357146531|ref|XP_003574025.1|/0/PREDICTED: pre-mRNA-processing factor 19 [Brachypodium distachyon]
VsiRNA10095	TraesCS1A01G148000.3	3	K10599|1|0.0|647|bdi:100829617|pre-mRNA-processing factor 19 [EC:2.3.2.27]	GO:0043234//protein complex;GO:0030312//external encapsulating structure;GO:0009536//plastid;GO:0031981//nuclear lumen	GO:0019787//small conjugating protein ligase activity	GO:0006952//defense response;GO:0032446//protein modification by small protein conjugation;GO:0010038//response to metal ion	gi|474398576|gb|EMS65878.1|/0/U-box domain-containing protein 72 [Triticum urartu]
VsiRNA10095	TraesCS1B01G165900.1	3	-	GO:0043231//intracellular membrane-bounded organelle	GO:0019787//small conjugating protein ligase activity	GO:0032446//protein modification by small protein conjugation	gi|218184704|gb|EEC67131.1|/0/hypothetical protein OsI_33953 [Oryza sativa Indica Group]
VsiRNA10095	TraesCS1D01G135900.1	4	K15378|1|0.0|857|bdi:100838014|solute carrier family 45, member 1/2/4	GO:0016021//integral to membrane	GO:0015573//beta-glucoside transmembrane transporter activity;GO:0015154;GO:0005351//sugar:hydrogen symporter activity	GO:0005984//disaccharide metabolic process;GO:0044763;GO:0009856//pollination;GO:0015766;GO:0015759//beta-glucoside transport	gi|326520401|dbj|BAK07459.1|/0/predicted protein [Hordeum vulgare subsp. vulgare]
VsiRNA10095	TraesCS2D01G384600.1	4	-	-	-	-	gi|357165002|ref|XP_003580237.1|/0/PREDICTED: autophagy-related protein 13a-like [Brachypodium distachyon]
VsiRNA10096	TraesCS1B01G363900.1	4	-	-	-	-	gi|992159105|gb|KXG22390.1|/3.466e-48/hypothetical protein SORBI_009G207300 [Sorghum bicolor]
VsiRNA10096	TraesCS1B01G363900.2	4	-	-	-	-	gi|413946126|gb|AFW78775.1|/5.12735e-47/hypothetical protein ZEAMMB73_124051 [Zea mays]
VsiRNA10096	TraesCS3B01G129500.1	4	K08790|1|0.0|959|dosa:Os01t0186700-01|serine/threonine kinase 38 [EC:2.7.11.1]	-	GO:0004672//protein kinase activity;GO:0032550	GO:0006796//phosphate-containing compound metabolic process;GO:0006464//cellular protein modification process	gi|669028043|emb|CDM81704.1|/0/unnamed protein product [Triticum aestivum]
VsiRNA10098	TraesCS1A01G168700.1	3.5	K17964|1|2e-55|218|ats:F775_25862|leucine-rich PPR motif-containing protein, mitochondrial	GO:0043231//intracellular membrane-bounded organelle	-	-	gi|960479838|ref|XP_014756725.1|/0/PREDICTED: pentatricopeptide repeat-containing protein At2g20710, mitochondrial-like [Brachypodium distachyon]
VsiRNA10098	TraesCS1B01G458900.1	3.5	-	-	-	-	gi|944056024|gb|KQJ91662.1|/1.96986e-44/hypothetical protein BRADI_4g39010 [Brachypodium distachyon]
VsiRNA10098	TraesCS1B01G458900.2	3.5	-	-	-	-	gi|944056024|gb|KQJ91662.1|/4.72866e-46/hypothetical protein BRADI_4g39010 [Brachypodium distachyon]
VsiRNA10098	TraesCS1D01G010900.1	4	K04733|1|3e-162|573|bdi:104581490|interleukin-1 receptor-associated kinase 4 [EC:2.7.11.1]	GO:0043231//intracellular membrane-bounded organelle	GO:0016301//kinase activity	GO:0009987//cellular process	gi|475407836|gb|EMT00876.1|/0/Putative serine/threonine-protein kinase receptor [Aegilops tauschii]
VsiRNA10098	TraesCS1D01G020300.1	4	-	-	-	-	gi|475609997|gb|EMT27576.1|/3.62664e-35/Putative LRR receptor-like serine/threonine-protein kinase [Aegilops tauschii]
VsiRNA10098	TraesCS1D01G176000.1	4	K09874|1|2e-140|499|osa:4349102|aquaporin NIP	GO:0031224//intrinsic to membrane;GO:0044459//plasma membrane part	GO:0015144//carbohydrate transmembrane transporter activity;GO:0015103//inorganic anion transmembrane transporter activity;GO:0042887;GO:0015563	GO:0010036//response to boron-containing substance;GO:0015698//inorganic anion transport;GO:0008643//carbohydrate transport;GO:0034220//ion transmembrane transport;GO:0015840//urea transport	gi|549150201|dbj|BAO01152.1|/7.99118e-140/nodulin-26 like Intrinsic Protein 3;1 [Oryza sativa Japonica Group]
VsiRNA10098	TraesCS2A01G085400.1	3.5	-	-	-	-	gi|475598816|gb|EMT24047.1|/2.57025e-87/hypothetical protein F775_10576 [Aegilops tauschii]
VsiRNA10098	TraesCS2A01G174400.1	4	K13379|1|0.0|716|bdi:100836426|reversibly glycosylated polypeptide / UDP-arabinopyranose mutase [EC:2.4.1.- 5.4.99.30]	GO:0043231//intracellular membrane-bounded organelle	GO:0016866//intramolecular transferase activity;GO:0005488//binding	GO:0030243//cellulose metabolic process	gi|474042704|gb|EMS53325.1|/0/Alpha-1,4-glucan-protein synthase [UDP-forming] 1 [Triticum urartu]
VsiRNA10098	TraesCS2B01G185600.1	4	-	-	-	-	gi|475605670|gb|EMT26160.1|/1.64048e-72/B3 domain-containing protein [Aegilops tauschii]
VsiRNA10098	TraesCS2B01G567300.1	3.5	K05909|1|4e-06|52.8|adu:107484722|laccase [EC:1.10.3.2]	-	-	-	gi|721682070|ref|XP_010238455.1|/3.76084e-86/PREDICTED: uncharacterized protein LOC100822160 [Brachypodium distachyon]
VsiRNA10098	TraesCS2D01G167100.1	4	-	-	-	-	gi|475605670|gb|EMT26160.1|/4.50598e-58/B3 domain-containing protein [Aegilops tauschii]
VsiRNA10098	TraesCS3A01G069700.1	4	K00860|1|3e-119|428|ats:F775_20130|adenylylsulfate kinase [EC:2.7.1.25]	-	GO:0016301//kinase activity;GO:0032550	GO:0044272//sulfur compound biosynthetic process;GO:0006796//phosphate-containing compound metabolic process	gi|474377868|gb|EMS64302.1|/4.68076e-147/Adenylyl-sulfate kinase, chloroplastic [Triticum urartu]
VsiRNA10098	TraesCS3A01G372300.1	4	-	-	GO:0016772//transferase activity, transferring phosphorus-containing groups;GO:0004721//phosphoprotein phosphatase activity	GO:0006464//cellular protein modification process;GO:0016310//phosphorylation	gi|474036044|gb|EMS53102.1|/7.35528e-149/Uncharacterized protein ynbD [Triticum urartu]
VsiRNA10098	TraesCS4B01G166600.1	3.5	K15382|1|8e-127|454|ats:F775_32289|solute carrier family 50 (sugar transporter)	GO:0016021//integral to membrane	GO:0015144//carbohydrate transmembrane transporter activity	GO:0006810//transport	gi|475563406|gb|EMT14265.1|/3.94142e-126/Protein RUPTURED POLLEN GRAIN 1 [Aegilops tauschii]
VsiRNA10098	TraesCS4B01G167500.1	4	K00695|1|0.0|1541|bdi:100820943|sucrose synthase [EC:2.4.1.13]	GO:0005618//cell wall;GO:0044444//cytoplasmic part	GO:0035251//UDP-glucosyltransferase activity	GO:0044702;GO:0006950//response to stress;GO:0005984//disaccharide metabolic process;GO:0006073//cellular glucan metabolic process	gi|675396434|gb|AIL88515.1|/0/sucrose synthase type 3 [Triticum polonicum]
VsiRNA10098	TraesCS4D01G157200.1	3.5	K01358|1|3e-120|431|bdi:100832682|ATP-dependent Clp protease, protease subunit [EC:3.4.21.92]	GO:0009526//plastid envelope;GO:0009368//endopeptidase Clp complex;GO:0031976;GO:0009532//plastid stroma	GO:0004175//endopeptidase activity	GO:0019538//protein metabolic process;GO:0044237//cellular metabolic process;GO:0009657//plastid organization	gi|224551502|gb|ACN54193.1|/7.20604e-131/Clp-P protease subunit [Triticum aestivum]
VsiRNA10098	TraesCS4D01G301100.1	4	K09260|1|4e-64|244|egu:105048671|MADS-box transcription enhancer factor 2A	GO:0043231//intracellular membrane-bounded organelle	GO:0030371//translation repressor activity;GO:0001071//nucleic acid binding transcription factor activity;GO:0046983//protein dimerization activity;GO:0003676//nucleic acid binding;GO:0042802//identical protein binding	GO:0009908//flower development;GO:0006351//transcription, DNA-dependent;GO:0043401//steroid hormone mediated signaling pathway;GO:0048506;GO:0010074//maintenance of meristem identity;GO:0009628//response to abiotic stimulus	gi|161158832|emb|CAM59074.1|/1.22912e-119/MIKC-type MADS-box transcription factor WM28A [Triticum aestivum]
VsiRNA10098	TraesCS5B01G036100.1	4	K13066|1|1e-129|463|obr:102717362|caffeic acid 3-O-methyltransferase [EC:2.1.1.68];K05279|2|6e-126|451|bdi:100838607|flavonol 3-O-methyltransferase [EC:2.1.1.76]	-	GO:0005515//protein binding;GO:0008168//methyltransferase activity	GO:0008152//metabolic process	gi|756179199|gb|AJK93387.1|/1.24472e-169/caffeic acid O-methyltransferase [Lolium perenne]
VsiRNA10097	TraesCS1A01G064100.1	3	K14411|1|2e-23|111|csv:101220676|RNA-binding protein Musashi	-	-	-	gi|474072617|gb|EMS54439.1|/0/Protein IQ-DOMAIN 1 [Triticum urartu]
VsiRNA10097	TraesCS2B01G269400.1	4	K09548|1|1e-58|225|obr:102721804|prefoldin subunit 1	GO:0043234//protein complex	GO:0005515//protein binding	GO:0044267//cellular protein metabolic process	gi|326505948|dbj|BAJ91213.1|/5.06603e-63/predicted protein [Hordeum vulgare subsp. vulgare]
VsiRNA10097	TraesCS6D01G288100.1	4	K01469|1|0.0|2377|ats:F775_02705|5-oxoprolinase (ATP-hydrolysing) [EC:3.5.2.9]	-	GO:0016812//hydrolase activity, acting on carbon-nitrogen (but not peptide) bonds, in cyclic amides	GO:0006749//glutathione metabolic process	gi|475614108|gb|EMT28987.1|/0/5-oxoprolinase [Aegilops tauschii]
VsiRNA10097	TraesCS7B01G121000.1	4	-	-	-	-	gi|475624287|gb|EMT32548.1|/8.40652e-36/hypothetical protein F775_25913 [Aegilops tauschii]
VsiRNA10097	TraesCS7B01G121000.2	4	-	-	-	-	gi|475624287|gb|EMT32548.1|/4.92237e-35/hypothetical protein F775_25913 [Aegilops tauschii]
VsiRNA10097	TraesCS7B01G140900.1	4	K03686|1|3e-15|84.0|fve:101303877|molecular chaperone DnaJ;K09515|2|5e-15|83.2|gsl:Gasu_23410|DnaJ homolog subfamily B member 9;K09517|3|7e-15|82.8|bpg:Bathy03g00640|DnaJ homolog subfamily B member 11	-	-	-	gi|475599413|gb|EMT24229.1|/0/Chaperone protein dnaJ 10 [Aegilops tauschii]
VsiRNA10097	TraesCS7D01G444400.1	4	K04733|1|4e-129|463|egr:104425002|interleukin-1 receptor-associated kinase 4 [EC:2.7.11.1]	-	-	-	gi|475538685|gb|EMT09283.1|/0/Putative serine/threonine-protein kinase receptor [Aegilops tauschii]
VsiRNA10099	TraesCS1A01G007100.1	3.5	K04733|1|1e-144|514|pxb:103954845|interleukin-1 receptor-associated kinase 4 [EC:2.7.11.1]	-	GO:0016772//transferase activity, transferring phosphorus-containing groups	-	gi|475537242|gb|EMT09043.1|/0/Putative LRR receptor-like serine/threonine-protein kinase [Aegilops tauschii]
VsiRNA10099	TraesCS1A01G361800.2	4	K09755|1|4e-115|415|ats:F775_18889|ferulate-5-hydroxylase [EC:1.14.-.-]	-	GO:0046872//metal ion binding;GO:0004497//monooxygenase activity	-	gi|669027544|emb|CDM80985.1|/5.17578e-141/unnamed protein product [Triticum aestivum]
VsiRNA10099	TraesCS2A01G344000.1	4	K01785|1|0.0|701|ats:F775_13333|aldose 1-epimerase [EC:5.1.3.3]	GO:0043231//intracellular membrane-bounded organelle	GO:0003824//catalytic activity;GO:0005488//binding	GO:0005996//monosaccharide metabolic process	gi|475401660|gb|EMT00805.1|/0/Aldose 1-epimerase [Aegilops tauschii]
VsiRNA10099	TraesCS2B01G001700.1	4	K04730|1|4e-53|208|ats:F775_00980|interleukin-1 receptor-associated kinase 1 [EC:2.7.11.1]	GO:0043231//intracellular membrane-bounded organelle	GO:0036094//small molecule binding;GO:0004672//protein kinase activity;GO:1901363;GO:0097159//organic cyclic compound binding	-	gi|475517801|gb|EMT06131.1|/8.52368e-125/Putative LRR receptor-like serine/threonine-protein kinase [Aegilops tauschii]
VsiRNA10099	TraesCS2D01G003400.1	4	-	-	-	-	gi|669030420|emb|CDM84942.1|/1.08981e-44/unnamed protein product [Triticum aestivum]
VsiRNA10099	TraesCS3B01G334600.1	4	-	GO:0043231//intracellular membrane-bounded organelle	-	-	gi|669029910|emb|CDM84267.1|/2.86223e-175/unnamed protein product [Triticum aestivum]
VsiRNA10099	TraesCS3B01G334600.2	4	-	GO:0043231//intracellular membrane-bounded organelle	-	-	gi|669029910|emb|CDM84267.1|/1.12053e-171/unnamed protein product [Triticum aestivum]
VsiRNA10099	TraesCS3B01G335700.1	3.5	-	GO:0043231//intracellular membrane-bounded organelle	GO:0097159//organic cyclic compound binding	-	gi|474042345|gb|EMS53314.1|/0/hypothetical protein TRIUR3_22135 [Triticum urartu]
VsiRNA10099	TraesCS3D01G154400.1	3	K07178|1|8e-110|398|bdi:100837280|RIO kinase 1 [EC:2.7.11.1]	GO:0043231//intracellular membrane-bounded organelle	GO:0004672//protein kinase activity;GO:0032550	GO:0006796//phosphate-containing compound metabolic process;GO:0006464//cellular protein modification process	gi|326511463|dbj|BAJ87745.1|/2.1572e-118/predicted protein [Hordeum vulgare subsp. vulgare]
VsiRNA10099	TraesCS3D01G301000.1	3.5	-	GO:0043231//intracellular membrane-bounded organelle	-	-	gi|475519617|gb|EMT06380.1|/0/hypothetical protein F775_06889 [Aegilops tauschii]
VsiRNA10099	TraesCS4A01G435800.1	3.5	K04733|1|6e-12|73.2|ats:F775_20720|interleukin-1 receptor-associated kinase 4 [EC:2.7.11.1]	-	-	-	gi|475588579|gb|EMT20913.1|/2.59522e-121/hypothetical protein F775_16541 [Aegilops tauschii]
VsiRNA10099	TraesCS4A01G439200.1	3	-	-	-	-	gi|474287347|gb|EMS61164.1|/0/hypothetical protein TRIUR3_18550 [Triticum urartu]
VsiRNA10099	TraesCS4B01G393500.1	4	-	-	GO:0046872//metal ion binding;GO:0016160//amylase activity	GO:0005976//polysaccharide metabolic process	gi|474451266|gb|EMS68884.1|/0/Beta-amylase [Triticum urartu]
VsiRNA10099	TraesCS5B01G562100.1	4	K16482|1|2e-11|71.2|vcn:VOLCADRAFT_67131|centriolar protein POC1;K14558|2|5e-11|70.1|mis:MICPUN_107413|periodic tryptophan protein 2	GO:0043231//intracellular membrane-bounded organelle	-	-	gi|326488909|dbj|BAJ98066.1|/0/predicted protein [Hordeum vulgare subsp. vulgare]
VsiRNA10099	TraesCS6B01G033800.1	4	K07151|1|1e-48|194|ats:F775_52478|dolichyl-diphosphooligosaccharide--protein glycosyltransferase [EC:2.4.99.18];K06694|2|4e-16|86.7|rcu:8289145|26S proteasome non-ATPase regulatory subunit 10	-	-	-	gi|474395145|gb|EMS65675.1|/1.65183e-92/Ankyrin repeat and SOCS box protein 3 [Triticum urartu]
VsiRNA10099	TraesCS6B01G215700.1	3.5	-	GO:0030964;GO:0009536//plastid;GO:0005746//mitochondrial respiratory chain	GO:0003824//catalytic activity	GO:0006970//response to osmotic stress	gi|326494368|dbj|BAJ90453.1|/1.96403e-88/predicted protein [Hordeum vulgare subsp. vulgare]
VsiRNA10099	TraesCS6D01G003300.1	3.5	K02520|1|9e-139|494|bdi:100844078|translation initiation factor IF-3	-	-	-	gi|473874725|gb|EMS47823.1|/0/Translation initiation factor IF-3 [Triticum urartu]
VsiRNA10099	TraesCS6D01G359000.1	3	K12613|1|9e-177|620|ats:F775_28052|mRNA-decapping enzyme subunit 2 [EC:3.6.1.62]	GO:0035770//ribonucleoprotein granule	GO:0042802//identical protein binding;GO:0046914//transition metal ion binding;GO:0003723//RNA binding;GO:0016462//pyrophosphatase activity	GO:0031086//nuclear-transcribed mRNA catabolic process, deadenylation-independent decay	gi|475605268|gb|EMT26015.1|/4.68722e-176/mRNA decapping complex subunit 2 [Aegilops tauschii]
VsiRNA10099	TraesCS7B01G067300.1	4	-	-	-	-	gi|326525353|dbj|BAK07946.1|/0/predicted protein [Hordeum vulgare subsp. vulgare]
VsiRNA10099	TraesCS7D01G432700.1	3.5	-	-	-	-	gi|357119145|ref|XP_003561306.1|/9.38966e-60/PREDICTED: uncharacterized protein LOC100841799 [Brachypodium distachyon]
VsiRNA10101	TraesCS5D01G117800.1	4	-	-	-	-	gi|475605556|gb|EMT26122.1|/4.59469e-145/hypothetical protein F775_31377 [Aegilops tauschii]
VsiRNA10101	TraesCS7A01G533200.1	3	K13126|1|1e-53|211|csl:COCSUDRAFT_56895|polyadenylate-binding protein;K12831|2|9e-15|82.0|csl:COCSUDRAFT_66269|splicing factor 3B subunit 4;K11294|3|8e-11|68.9|pvu:PHAVU_011G030600g|nucleolin	-	GO:0036094//small molecule binding;GO:0097159//organic cyclic compound binding	-	gi|475619985|gb|EMT30952.1|/7.57223e-105/Splicing factor, arginine/serine-rich 12 [Aegilops tauschii]
VsiRNA10101	TraesCS7B01G450400.1	3	-	-	GO:0036094//small molecule binding;GO:0097159//organic cyclic compound binding	-	gi|326514092|dbj|BAJ92196.1|/8.23399e-131/predicted protein [Hordeum vulgare subsp. vulgare]
VsiRNA10101	TraesCS7B01G450400.2	3	K13126|1|3e-49|196|csl:COCSUDRAFT_56895|polyadenylate-binding protein;K12831|3|9e-11|68.9|csl:COCSUDRAFT_66269|splicing factor 3B subunit 4;K11294|4|6e-10|66.2|pvu:PHAVU_011G030600g|nucleolin	-	GO:0036094//small molecule binding;GO:0097159//organic cyclic compound binding	-	gi|326514092|dbj|BAJ92196.1|/8.21842e-121/predicted protein [Hordeum vulgare subsp. vulgare]
VsiRNA10101	TraesCS7D01G520500.1	3	K13126|1|9e-45|181|csl:COCSUDRAFT_56895|polyadenylate-binding protein	-	GO:0097159//organic cyclic compound binding	-	gi|326514092|dbj|BAJ92196.1|/5.25274e-106/predicted protein [Hordeum vulgare subsp. vulgare]
VsiRNA10102	TraesCS2A01G188000.1	4	K15285|1|3e-143|508|mus:103973342|solute carrier family 35, member E3	GO:0031224//intrinsic to membrane	-	GO:0051707//response to other organism	gi|475618258|gb|EMT30396.1|/0/hypothetical protein F775_27931 [Aegilops tauschii]
VsiRNA10103	TraesCS5B01G209900.1	3.5	-	-	-	-	gi|475575956|gb|EMT17403.1|/0/hypothetical protein F775_52249 [Aegilops tauschii]
VsiRNA10103	TraesCS7B01G300400.1	4	K04733|1|8e-140|499|atr:18439824|interleukin-1 receptor-associated kinase 4 [EC:2.7.11.1]	GO:0043231//intracellular membrane-bounded organelle	GO:0036094//small molecule binding;GO:0004672//protein kinase activity;GO:1901363;GO:0097159//organic cyclic compound binding	GO:0006796//phosphate-containing compound metabolic process	gi|475582029|gb|EMT19011.1|/0/Putative receptor protein kinase ZmPK1 [Aegilops tauschii]
VsiRNA10105	TraesCS1A01G141400.1	3.5	-	GO:0043231//intracellular membrane-bounded organelle	GO:0017111//nucleoside-triphosphatase activity;GO:0032550	GO:0009154//purine ribonucleotide catabolic process	gi|721659118|ref|XP_010234768.1|/0/PREDICTED: ABC transporter G family member 28 [Brachypodium distachyon]
VsiRNA10105	TraesCS1A01G141400.2	3.5	-	GO:0043231//intracellular membrane-bounded organelle	GO:0017111//nucleoside-triphosphatase activity;GO:0032550	GO:0009154//purine ribonucleotide catabolic process	gi|944061297|gb|KQJ96887.1|/0/hypothetical protein BRADI_3g27647 [Brachypodium distachyon]
VsiRNA10105	TraesCS1A01G208100.1	3.5	K04733|1|0.0|675|bdi:100821115|interleukin-1 receptor-associated kinase 4 [EC:2.7.11.1]	GO:0043231//intracellular membrane-bounded organelle	GO:0003824//catalytic activity	-	gi|473953958|gb|EMS50833.1|/0/U-box domain-containing protein 57 [Triticum urartu]
VsiRNA10105	TraesCS1B01G007200.1	4	K10268|1|0.0|799|ats:F775_02853|F-box and leucine-rich repeat protein 2/20	-	-	-	gi|473801973|gb|EMS46599.1|/0/hypothetical protein TRIUR3_22568 [Triticum urartu]
VsiRNA10105	TraesCS1B01G222200.1	3.5	K04733|1|0.0|644|bdi:100821115|interleukin-1 receptor-associated kinase 4 [EC:2.7.11.1]	GO:0044424//intracellular part	GO:0003824//catalytic activity	-	gi|326521586|dbj|BAK00369.1|/0/predicted protein [Hordeum vulgare subsp. vulgare]
VsiRNA10105	TraesCS1B01G250600.1	3.5	-	-	GO:0016703	GO:0044710;GO:0009608//response to symbiont;GO:0010038//response to metal ion	gi|475517266|gb|EMT06074.1|/2.29902e-157/Putative 2-nitropropane dioxygenase [Aegilops tauschii]
VsiRNA10105	TraesCS1B01G448900.1	4	-	-	GO:0016491//oxidoreductase activity	-	gi|721670030|ref|XP_010236441.1|/0/PREDICTED: reticuline oxidase-like [Brachypodium distachyon]
VsiRNA10105	TraesCS1D01G211400.1	3.5	K04733|1|0.0|647|bdi:100821115|interleukin-1 receptor-associated kinase 4 [EC:2.7.11.1]	GO:0044424//intracellular part	GO:0003824//catalytic activity	-	gi|475615017|gb|EMT29298.1|/0/U-box domain-containing protein 33 [Aegilops tauschii]
VsiRNA10105	TraesCS2A01G135400.1	4	K01051|1|5e-123|392|ats:F775_00495|pectinesterase [EC:3.1.1.11]	-	GO:0016787//hydrolase activity	-	gi|326527099|dbj|BAK04491.1|/1.2134e-174/predicted protein, partial [Hordeum vulgare subsp. vulgare]
[truncated: 22,179 more rows]
